# Supplementary material for: FERONIA functions through Target of Rapamycin (TOR) to negatively regulate autophagy
Source: Front Plant Sci. 2022 Aug 23;13:961096. doi: 10.3389/fpls.2022.961096 (PMC9446147; doi:10.3389/fpls.2022.961096)
Supplement: Supplementary file 1 [file Data_Sheet_1.xlsx]

## Sheet: Autophagy genes
Supplemental Table 1: List of autophagy-related genes for comparisons with transcriptome and proteome of fer-4
Autophagy genes (Homma et al. 2011)	Detected transcript	DE transcript FC	Detected protein	DE protein FC		Stats table
AT2G37840	AT2G37840						Total fer	Total autophagy	DE fer	DE autophagy	Percent DE fer	Percent DE autophagy	p-value
AT3G53930	AT3G53930					Total transcript	20413	178	3908	24	0.191447	0.134831	0.97
AT3G61960	AT3G61960					Up in fer transcript	3908	24	2299	19	0.58828	0.791667	0.0068
AT3G49590	AT3G49590		AT3G49590	-0.138988		Dn in fer transcript	3908	24	1609	5	0.41172	0.208333	0.9
AT3G55350	AT3G55350					Total protein	7220	102	4133	57	0.572438	0.558824	0.54
AT3G63270	AT3G63270					Up in fer protein	4133	57	2349	36	0.568352	0.631579	0.11
AT4G29380	AT4G29380	0.662686	AT4G29380	-0.189008		Dn in fer protein	4133	57	1784	21	0.431648	0.368421	0.83
AT1G10210	AT1G10210
AT2G46070	AT2G46070
AT1G59580	AT1G59580		AT1G59580
AT5G17290	AT5G17290		AT5G17290	0.138114
AT5G45900	AT5G45900		AT5G45900	0.22802
AT3G07525	AT3G07525
AT3G13970	AT3G13970
AT1G54210	AT1G54210	0.859842
AT2G43770	AT2G43770		AT2G43770	-0.137816
AT5G50230	AT5G50230		AT5G50230
AT5G50230	AT5G50230		AT5G50230
AT5G61500	AT5G61500		AT5G61500
AT3G62910	AT3G62910	-0.388985	AT3G62910	-0.115015
AT2G44140	AT2G44140
AT3G59950	AT3G59950
AT5G45900	AT5G45900		AT5G45900	0.22802
AT4G21980	AT4G21980	0.536623
AT3G15580	AT3G15580	0.439115
AT4G04620	AT4G04620
AT1G62040	AT1G62040	0.488036	AT1G62040	-0.121969
AT2G05630	AT2G05630	0.662438
AT4G16520	AT4G16520
AT3G60640	AT3G60640	1.13757
AT3G06420	AT3G06420
AT3G51800	AT3G51800		AT3G51800
AT2G31260	AT2G31260
AT1G60490	AT1G60490
AT3G07020	AT3G07020		AT3G07020
AT3G04050
AT3G25960
AT3G55650
AT3G55810
AT4G26390
AT5G08570	AT5G08570		AT5G08570
AT5G56350	AT5G56350	0.541241	AT5G56350
AT5G63680	AT5G63680		AT5G63680
AT2G17380	AT2G17380		AT2G17380
AT1G50890	AT1G50890
AT1G50030	AT1G50030		AT1G50030	0.105899
AT4G27060	AT4G27060		AT4G27060	0.154433
AT4G19640	AT4G19640	0.441519	AT4G19640	0.275692
AT5G45130	AT5G45130
AT1G05360	AT1G05360
AT4G14950	AT4G14950
AT3G27000	AT3G27000		AT3G27000	0.236443
AT1G29550	AT1G29550
AT1G29590	AT1G29590
AT3G16100	AT3G16100		AT3G16100	0.104851
AT1G52280	AT1G52280		AT1G52280	0.118724
AT5G56580	AT5G56580
AT3G59410	AT3G59410
AT5G64840	AT5G64840		AT5G64840	-0.198988
AT1G26670	AT1G26670		AT1G26670	-0.187641
AT3G53230	AT3G53230	1.07376	AT3G53230	0.331775
AT5G03340	AT5G03340		AT5G03340
AT3G09840	AT3G09840		AT3G09840	0.055156
AT1G50050
AT1G50060
AT2G19970	AT2G19970
AT2G19980	AT2G19980
AT3G19690
AT4G33710
AT4G33720	AT4G33720
AT5G26130
AT2G19990	AT2G19990	2.12869
AT2G14610	AT2G14610		AT2G14610	0.623692
AT2G14580	AT2G14580
AT3G45640	AT3G45640		AT3G45640	0.162083
AT5G03520	AT5G03520		AT5G03520	-0.239497
AT3G09900	AT3G09900		AT3G09900
AT2G21630	AT2G21630
AT3G62560	AT3G62560		AT3G62560	-0.3154
AT2G33120	AT2G33120	0.590385	AT2G33120	0.0950539
AT1G56330	AT1G56330		AT1G56330	-0.248779
AT4G02080	AT4G02080		AT4G02080	-0.141678
AT1G04750	AT1G04750
AT2G32670	AT2G32670
AT1G04760	AT1G04760
AT5G59840	AT5G59840
AT3G53610	AT3G53610	0.592671	AT3G53610	0.0623841
AT3G46060	AT3G46060		AT3G46060	0.173481
AT3G60860	AT3G60860		AT3G60860	0.302765
AT1G01960	AT1G01960		AT1G01960	0.11437
AT1G02130	AT1G02130		AT1G02130
AT5G22770	AT5G22770		AT5G22770	-0.284377
AT5G22780	AT5G22780		AT5G22780	-0.175273
AT5G46630	AT5G46630		AT5G46630
AT1G47830	AT1G47830		AT1G47830
AT1G30330	AT1G30330
AT3G08530	AT3G08530		AT3G08530	0.101618
AT3G11130	AT3G11130
AT1G47550	AT1G47550		AT1G47550	0.0770914
AT1G47560	AT1G47560
AT1G76850	AT1G76850		AT1G76850
AT1G21170	AT1G21170
AT5G12370	AT5G12370		AT5G12370
AT5G03540	AT5G03540		AT5G03540
AT5G52340
AT3G16785	AT3G16785
AT3G05630	AT3G05630	1.35128
AT4G17730	AT4G17730
AT5G46860	AT5G46860	-0.375697
AT5G16280	AT5G16280	-0.520756	AT5G16280
AT5G22360	AT5G22360		AT5G22360
AT3G54860	AT3G54860		AT3G54860
AT2G19470	AT2G19470		AT2G19470	0.872071
AT3G09440	AT3G09440		AT3G09440
AT5G56290	AT5G56290		AT5G56290	0.14546
AT5G07880
AT1G13890
AT5G61210	AT5G61210	0.82527	AT5G61210
AT3G05000	AT3G05000		AT3G05000
AT5G50430	AT5G50430
AT1G17280	AT1G17280
AT5G41340	AT5G41340		AT5G41340
AT1G63800	AT1G63800
AT2G46030	AT2G46030
AT1G14400	AT1G14400		AT1G14400	0.177028
AT2G02760	AT2G02760	0.49467
AT1G16890	AT1G16890		AT1G16890	-0.181133
AT4G11380	AT4G11380		AT4G11380
AT4G23460	AT4G23460		AT4G23460
AT1G60070	AT1G60070	-0.405432	AT1G60070
AT1G23900	AT1G23900		AT1G23900	0.0729209
AT2G18390	AT2G18390
AT3G48340	AT3G48340
AT3G48350	AT3G48350	1.4321	AT3G48350	1.16969
AT5G50260
AT4G10320	AT4G10320		AT4G10320
AT3G55940	AT3G55940		AT3G55940	0.971368
AT3G08510	AT3G08510		AT3G08510	0.0611235
AT1G69960	AT1G69960
AT1G59830	AT1G59830		AT1G59830
AT1G10430	AT1G10430
AT2G42500	AT2G42500		AT2G42500
AT3G58500	AT3G58500		AT3G58500
AT1G25490	AT1G25490		AT1G25490	-0.116279
AT3G25800	AT3G25800	0.526117	AT3G25800
AT1G13320	AT1G13320		AT1G13320
AT1G54450	AT1G54450		AT1G54450	0.101279
AT5G28850	AT5G28850
AT5G28900	AT5G28900		AT5G28900	0.17634
AT4G08960	AT4G08960
AT3G21650	AT3G21650		AT3G21650
AT4G15415	AT4G15415		AT4G15415	0.247498
AT1G13460	AT1G13460
AT3G26020	AT3G26020
AT5G25510	AT5G25510
AT3G26030	AT3G26030		AT3G26030
AT3G54930	AT3G54930
AT5G03470	AT5G03470
AT3G09880	AT3G09880
AT4G16360	AT4G16360		AT4G16360	0.259695
AT2G01980	AT2G01980		AT2G01980
AT4G05320	AT4G05320
AT4G02890	AT4G02890
AT5G03240	AT5G03240	0.363999
AT4G35410	AT4G35410		AT4G35410
AT1G10730	AT1G10730		AT1G10730
AT1G60780	AT1G60780		AT1G60780	-0.0899547
AT5G52060	AT5G52060		AT5G52060	-0.189413
AT5G62100	AT5G62100
AT5G07220	AT5G07220		AT5G07220	-0.176087
AT4G36630	AT4G36630		AT4G36630
AT1G08190	AT1G08190		AT1G08190	0.225415
AT1G03960	AT1G03960
AT5G44090	AT5G44090		AT5G44090
AT5G49480	AT5G49480
AT5G18580	AT5G18580		AT5G18580	0.704711
AT1G17720	AT1G17720		AT1G17720	-0.187224
AT1G51690	AT1G51690		AT1G51690	-0.177962
AT2G38020	AT2G38020		AT2G38020
AT4G29510	AT4G29510		AT4G29510	0.108379
AT2G19670	AT2G19670		AT2G19670	0.120699
AT4G34660	AT4G34660		AT4G34660	-0.142155
AT2G26140	AT2G26140		AT2G26140
AT1G07920	AT1G07920
AT1G07930	AT1G07930
AT1G07940	AT1G07940
AT5G60390	AT5G60390		AT5G60390
AT2G21650	AT2G21650
AT4G39250
AT1G19510	AT1G19510
AT1G75250	AT1G75250
AT1G14670	AT1G14670		AT1G14670
AT2G01970	AT2G01970	-0.480159	AT2G01970	0.105624
AT3G08850
AT5G54730
AT4G24690
AT3G52140
AT4G24960
AT3G56740
AT1G54710
AT5G48880
AT3G01090
AT3G29160
AT5G21170
AT1G09020
AT3G48530
AT4G29130
AT3G19190
AT2G45980

## Sheet: AZD-DN
Supplemental Table 2: List of AZD8055 down-regulated genes for comparisons with transcriptome and proteome of fer-4
AZD-DN (Dong et al 2015)	Detected transcript	DE transcript FC	Detected protein	DE protein FC		Stats table
AT3G03820	AT3G03820						Total fer	Total AZD DN	DE fer	DE AZD DN	Percent DE fer	Percent AZD DN	p-value
AT5G03090						Total transcript	20413	1169	3908	463	0.191447	0.396065	1.38e-63
AT5G07690	AT5G07690	-0.478779				Up in fer transcript	3908	463	2299	65	0.58828	0.140389	1
AT5G37940						Dn in fer transcript	3908	463	1609	398	0.41172	0.859611	3.71e-101
AT5G07700	AT5G07700	1.29777				Total protein	7220	758	4133	578	0.572438	0.762533	3.1e-31
AT1G70260	AT1G70260					Up in fer protein	4133	578	2349	151	0.568352	0.261246	1
AT1G03820	AT1G03820	1.15911				Dn in fer protein	4133	578	1784	427	0.431648	0.738754	2.83e-59
AT3G17520	AT3G17520
AT1G20130	AT1G20130	3.37368
AT5G59310	AT5G59310	1.05328
AT4G03060
AT5G18030	AT5G18030	-0.47309
AT5G18020	AT5G18020	-0.471551
AT4G28250	AT4G28250	-0.543121	AT4G28250	0.147723
AT2G03090	AT2G03090
AT2G40610	AT2G40610	-1.00326	AT2G40610	-0.447191
AT5G22930	AT5G22930
AT3G61920	AT3G61920
AT1G67750	AT1G67750		AT1G67750	0.128355
AT5G20820	AT5G20820	-2.12759
AT5G52300	AT5G52300
AT1G69530	AT1G69530	-0.501115	AT1G69530	0.117196
AT3G54260	AT3G54260	-0.717177
AT2G01610	AT2G01610
AT4G24780	AT4G24780	-0.400719	AT4G24780	0.125833
AT2G42800	AT2G42800
AT5G62920	AT5G62920
AT1G57750
AT1G20190	AT1G20190	-1.51575	AT1G20190	-0.351891
AT1G64390	AT1G64390		AT1G64390
AT3G10185	AT3G10185
AT1G06350	AT1G06350	1.58085
AT5G07030	AT5G07030		AT5G07030	-0.158856
AT1G28290	AT1G28290		AT1G28290	-0.131026
AT3G03190	AT3G03190
AT2G13820	AT2G13820	-0.453694	AT2G13820
AT5G59320	AT5G59320
AT4G02290	AT4G02290	-0.701432	AT4G02290	-0.316529
AT1G78370	AT1G78370	-0.270765	AT1G78370	-0.179917
AT3G51590
AT3G53190	AT3G53190
AT1G44970
AT1G26770	AT1G26770		AT1G26770
AT2G37640	AT2G37640		AT2G37640	-0.324665
AT4G02800	AT4G02800
AT4G12480	AT4G12480	2.89882
AT1G60590	AT1G60590	-0.766205
AT3G25130	AT3G25130
AT2G36870	AT2G36870	-0.724521	AT2G36870	-0.126555
AT5G42180	AT5G42180	1.99175
AT1G31690	AT1G31690		AT1G31690	0.0538316
AT1G18250	AT1G18250		AT1G18250
AT4G38860	AT4G38860
AT1G74670	AT1G74670	-0.899264	AT1G74670
AT1G73620	AT1G73620		AT1G73620
AT5G01015	AT5G01015
AT4G38840	AT4G38840
AT3G20470	AT3G20470
AT2G32990	AT2G32990
AT2G39700	AT2G39700
AT3G12870	AT3G12870
AT4G15660	AT4G15660
AT5G04950	AT5G04950	-1.14903
AT2G24762	AT2G24762	-0.652862
AT3G60890	AT3G60890
AT1G80520	AT1G80520
AT3G17640	AT3G17640	-0.631165	AT3G17640	0.198842
AT5G18080	AT5G18080	-1.16426
AT1G65860	AT1G65860		AT1G65860	0.152948
AT4G39320	AT4G39320
AT2G21210	AT2G21210	-0.282679
AT5G45700	AT5G45700
AT2G27402	AT2G27402	-0.868492
AT1G62560	AT1G62560	-0.377041	AT1G62560	-0.116932
AT5G25090	AT5G25090	-0.642793	AT5G25090	0.061484
AT2G28950	AT2G28950	-0.373241	AT2G28950	-0.177839
AT5G20740	AT5G20740	-0.999514
AT5G45670	AT5G45670	-0.740191
AT2G25060	AT2G25060	-1.07906	AT2G25060
AT1G70210	AT1G70210
AT4G15680	AT4G15680
AT2G05765	AT2G05765
AT2G42110	AT2G42110
AT1G78970	AT1G78970		AT1G78970
AT1G72230	AT1G72230	-0.831723	AT1G72230	-0.412581
AT3G29030	AT3G29030	-0.707714	AT3G29030	-0.246216
AT3G08770	AT3G08770	0.667371	AT3G08770	1.27071
AT3G46650	AT3G46650	0.83136
AT3G63095
AT5G01840	AT5G01840	0.968704
AT1G53070	AT1G53070		AT1G53070	0.219143
AT1G04680	AT1G04680	-0.596438	AT1G04680	-0.0912031
AT5G33370	AT5G33370		AT5G33370	0.324622
AT2G10940	AT2G10940	-0.584646	AT2G10940	-0.298923
AT5G66230	AT5G66230
AT3G51280	AT3G51280
AT4G26660	AT4G26660
AT2G20870	AT2G20870
AT2G36570	AT2G36570		AT2G36570	0.269071
AT1G06360	AT1G06360
AT5G55730	AT5G55730	-0.343531	AT5G55730	-0.338012
AT5G11420	AT5G11420	-0.899046	AT5G11420	-0.293601
AT2G36120	AT2G36120
AT3G61950	AT3G61950
AT3G12610	AT3G12610	-0.632697	AT3G12610	-0.421351
AT1G07370	AT1G07370		AT1G07370
AT5G62210	AT5G62210	-1.72807
AT5G15230	AT5G15230	0.909802	AT5G15230	0.314767
AT5G22430
AT3G50890	AT3G50890
AT4G30410	AT4G30410
AT1G10640	AT1G10640
AT1G29450	AT1G29450
AT1G29660	AT1G29660		AT1G29660	-0.160109
AT3G45210	AT3G45210	-0.741444
AT5G57780	AT5G57780
AT2G35190	AT2G35190		AT2G35190
AT4G29030	AT4G29030
AT5G55180	AT5G55180
AT2G43550	AT2G43550	0.862891	AT2G43550	0.292721
AT1G04520	AT1G04520
AT3G02120	AT3G02120
AT2G44940	AT2G44940	-0.549485
AT2G30540	AT2G30540
AT4G12490	AT4G12490	5.66124
AT1G48330	AT1G48330
AT3G22740	AT3G22740	0.528007	AT3G22740	0.739806
AT5G17160	AT5G17160
AT4G28310	AT4G28310
AT5G03870	AT5G03870	-0.966868
AT5G60490	AT5G60490	-1.0213
AT2G44740	AT2G44740
AT1G80280	AT1G80280
AT1G02730	AT1G02730	-0.644761
AT1G68238	AT1G68238	-0.49286
AT4G12030	AT4G12030
AT2G14890	AT2G14890	-0.602332
AT4G33270	AT4G33270	-1.29991
AT5G22580	AT5G22580	-1.05332	AT5G22580	-0.726164
AT1G53542	AT1G53542
AT4G18970	AT4G18970	-0.934785	AT4G18970	0.0740017
AT3G02640	AT3G02640	-0.760208
AT2G40475	AT2G40475
AT2G28410	AT2G28410
AT2G04780	AT2G04780	-1.193	AT2G04780	-0.386766
AT5G25460	AT5G25460	-1.37651	AT5G25460	-0.451785
AT4G25150	AT4G25150
AT3G52910	AT3G52910
AT3G61820	AT3G61820		AT3G61820	0.0660545
AT1G68875
AT5G43250	AT5G43250
AT1G72260	AT1G72260	6.80427	AT1G72260	0.659093
AT3G16240	AT3G16240	-1.1073	AT3G16240	-0.18876
AT1G09750	AT1G09750	-0.294932	AT1G09750	-0.382571
AT2G28790	AT2G28790	1.16092	AT2G28790	0.433297
AT5G03350	AT5G03350	-0.260674	AT5G03350	-0.0921279
AT1G23205	AT1G23205	-0.901962
AT3G58990	AT3G58990	-0.426777	AT3G58990	-0.167825
AT4G28780	AT4G28780	-0.361084	AT4G28780	-0.0940549
AT5G35740	AT5G35740
AT4G38660	AT4G38660	-0.479065
AT2G45470	AT2G45470	-0.6244	AT2G45470	-0.27049
AT1G16850	AT1G16850		AT1G16850	-0.126165
AT1G25510	AT1G25510
AT1G45201	AT1G45201	0.578573	AT1G45201	0.534123
AT4G22485	AT4G22485	1.08071	AT4G22485	1.05685
AT1G24020	AT1G24020	0.958048	AT1G24020	0.15324
AT1G16410	AT1G16410		AT1G16410	-0.366232
AT2G32280	AT2G32280
AT1G63100	AT1G63100
AT4G31840	AT4G31840	-0.953379	AT4G31840	0.13185
AT3G50825	AT3G50825
AT3G23810	AT3G23810	-0.525897	AT3G23810
AT5G05960	AT5G05960	-1.27991
AT3G04290	AT3G04290	-0.254323	AT3G04290	0.3623
AT2G21050	AT2G21050	-0.471373
AT5G01910	AT5G01910
AT3G54600	AT3G54600		AT3G54600
AT3G16370	AT3G16370	-0.599518	AT3G16370	-0.0961573
AT2G42380	AT2G42380
AT5G64080	AT5G64080		AT5G64080	0.107668
AT4G34760	AT4G34760
AT1G23000	AT1G23000
AT5G60890	AT5G60890	1.02745
AT4G12880	AT4G12880	-0.547506	AT4G12880	-0.0954109
AT5G57785	AT5G57785
AT2G42840	AT2G42840		AT2G42840
AT2G43100	AT2G43100	-0.818408	AT2G43100	-0.142781
AT1G70890	AT1G70890	-0.848373	AT1G70890	-0.267566
AT5G16250	AT5G16250	-0.985188
AT5G58310	AT5G58310	-1.09669	AT5G58310	-0.490844
AT2G01150	AT2G01150	1.00886
AT3G19710	AT3G19710		AT3G19710
AT3G48490	AT3G48490
AT5G02890	AT5G02890	-0.417125	AT5G02890	0.979323
AT1G78170	AT1G78170
AT1G04040	AT1G04040	-0.354016	AT1G04040	-0.280161
AT5G50740	AT5G50740
AT5G45950	AT5G45950		AT5G45950	-0.103126
AT4G16515	AT4G16515
AT3G56370	AT3G56370	-0.302753	AT3G56370	-0.177925
AT5G62550	AT5G62550	-0.556096
AT5G47500	AT5G47500	-0.946863
AT4G36540	AT4G36540
AT3G09922	AT3G09922
ATCG00210
AT1G14700	AT1G14700	-0.849939	AT1G14700	-0.254383
AT3G44450	AT3G44450	-0.553907
AT4G16980	AT4G16980	-0.471654
AT3G44990	AT3G44990	-1.21679	AT3G44990	-0.607227
AT5G35490	AT5G35490	0.807569
AT2G39560	AT2G39560
AT3G23450	AT3G23450	-1.50985	AT3G23450	-0.289056
AT3G10080	AT3G10080
AT1G33170	AT1G33170	-0.554754	AT1G33170	-0.2292
AT5G65010	AT5G65010		AT5G65010	-0.21911
AT4G21650	AT4G21650	-0.525774	AT4G21650	-0.0945978
AT4G34790	AT4G34790
AT2G41820	AT2G41820		AT2G41820
AT4G23500	AT4G23500		AT4G23500	-0.133776
AT2G31270	AT2G31270
AT4G37800	AT4G37800	-1.26143	AT4G37800	-0.352471
AT3G07320	AT3G07320		AT3G07320	0.459313
AT4G20420
AT1G52190	AT1G52190	-1.24387	AT1G52190	-0.616021
AT1G64640	AT1G64640	-0.495006
AT5G20630	AT5G20630	-0.765775	AT5G20630
AT1G29910	AT1G29910	-0.46667
AT3G23890	AT3G23890
AT5G06150	AT5G06150
AT3G13560	AT3G13560		AT3G13560
AT4G39510	AT4G39510		AT4G39510	-0.174364
AT1G08560	AT1G08560
AT3G57040	AT3G57040
AT3G52720	AT3G52720	-1.9153	AT3G52720	-1.44795
AT4G39330	AT4G39330	-0.388926	AT4G39330	-0.0979765
AT1G26945	AT1G26945	-0.346937
AT1G19050	AT1G19050
AT5G46700	AT5G46700		AT5G46700	0.182743
AT1G47670	AT1G47670
AT3G62110	AT3G62110	-0.44068	AT3G62110	-0.145262
AT2G18300	AT2G18300
AT4G26960	AT4G26960
AT3G10570	AT3G10570
AT5G15780	AT5G15780	-1.00169
AT3G05600	AT3G05600		AT3G05600
AT5G63180	AT5G63180		AT5G63180	0.166225
AT2G17630	AT2G17630		AT2G17630
AT5G05580	AT5G05580
AT1G72970	AT1G72970		AT1G72970	-0.358663
AT3G28130	AT3G28130
AT4G22010	AT4G22010	-0.456101	AT4G22010	-0.142044
AT4G15210	AT4G15210	1.23679	AT4G15210	0.493313
AT5G42020	AT5G42020	0.495205	AT5G42020	0.183286
AT3G07010	AT3G07010		AT3G07010
AT5G08000	AT5G08000		AT5G08000	-0.27021
AT2G47880	AT2G47880
AT5G40150	AT5G40150	-0.57608
AT5G03760	AT5G03760	-1.22604	AT5G03760
AT1G75580	AT1G75580	0.834831
AT3G46130	AT3G46130
AT1G21440	AT1G21440	-0.332555	AT1G21440
AT2G40480	AT2G40480
AT3G51740	AT3G51740	-0.651668	AT3G51740	-0.181875
AT3G17350	AT3G17350	-0.582756
AT4G25050	AT4G25050	-0.406733	AT4G25050
AT4G11320	AT4G11320	3.16907
AT1G56050	AT1G56050	-0.684022	AT1G56050	-0.21567
AT5G65683	AT5G65683	-0.683559	AT5G65683	0.140563
AT4G16140	AT4G16140
AT4G34770	AT4G34770
AT1G49750	AT1G49750	-0.347721	AT1G49750	-0.224812
AT5G67070	AT5G67070	-0.40781	AT5G67070	-0.147185
AT5G48360	AT5G48360		AT5G48360	2.14989
AT3G13470	AT3G13470	-0.383239	AT3G13470	-0.373918
AT3G49670	AT3G49670	-0.301948	AT3G49670	0.137076
AT2G27970	AT2G27970		AT2G27970
AT1G17700	AT1G17700	-1.0352
AT5G38430	AT5G38430	-0.557306	AT5G38430	-0.569127
AT2G39330	AT2G39330	4.0489	AT2G39330	1.78795
AT2G39850	AT2G39850	-0.339633	AT2G39850	-0.268341
AT5G10760	AT5G10760	1.01465	AT5G10760	0.430394
AT3G06035	AT3G06035		AT3G06035	0.392961
AT5G46690	AT5G46690
AT4G26530	AT4G26530	-1.24445	AT4G26530	-0.436958
AT4G27440	AT4G27440		AT4G27440	-0.358261
AT3G22142	AT3G22142	-0.638494
AT5G23940	AT5G23940	-0.531858	AT5G23940
AT5G10430	AT5G10430	-2.58654
AT3G52900	AT3G52900
AT5G57123	AT5G57123	0.784177
AT2G38540	AT2G38540	-0.33607	AT2G38540	-0.282201
AT2G34060	AT2G34060	-1.41755	AT2G34060	-0.496898
AT3G55710	AT3G55710
AT4G30800	AT4G30800		AT4G30800
AT5G14200	AT5G14200	-0.320828	AT5G14200	-0.147591
AT1G74070	AT1G74070		AT1G74070
AT2G14660	AT2G14660	-0.693207
AT1G70830	AT1G70830	0.599581	AT1G70830	0.324146
AT2G01520	AT2G01520
AT3G46940	AT3G46940		AT3G46940	0.0657847
AT2G28470	AT2G28470	-0.374473	AT2G28470	-0.133516
AT5G01870	AT5G01870	1.26468	AT5G01870	0.695125
AT1G44000	AT1G44000
AT3G53980	AT3G53980		AT3G53980	-0.143273
AT5G10390	AT5G10390	-0.296966
AT1G44900	AT1G44900
AT3G05800	AT3G05800
AT3G22210	AT3G22210	-0.285676	AT3G22210	-0.125453
AT3G12710	AT3G12710	-0.766097
AT1G02205	AT1G02205	-0.377934
AT3G02020	AT3G02020		AT3G02020	0.302773
AT5G06790	AT5G06790	-0.794478
AT4G27520	AT4G27520	-0.508358	AT4G27520	-0.129428
AT1G20470	AT1G20470
AT2G18328	AT2G18328
AT1G78450	AT1G78450	-1.73817
AT1G26560	AT1G26560	-0.568773	AT1G26560
AT1G70370	AT1G70370
AT3G03780	AT3G03780	-0.360308	AT3G03780	-0.226705
AT4G29360	AT4G29360	-0.588147	AT4G29360	-0.191092
AT5G60670	AT5G60670		AT5G60670
AT5G56120	AT5G56120
AT3G18130	AT3G18130		AT3G18130
AT2G37100	AT2G37100
AT2G42220	AT2G42220	-0.517963	AT2G42220	-0.226232
AT5G23010	AT5G23010		AT5G23010	-0.132329
AT2G38530	AT2G38530	0.958085	AT2G38530	0.463135
AT1G62500	AT1G62500
AT4G37750	AT4G37750
AT2G41950	AT2G41950		AT2G41950	-0.145064
AT5G61420	AT5G61420	-0.345247
AT5G18690	AT5G18690	-0.593831
AT1G29930	AT1G29930	-0.286031	AT1G29930
AT3G01500	AT3G01500	-0.779744	AT3G01500	-0.20115
AT5G63100	AT5G63100		AT5G63100	-0.182924
AT3G27060	AT3G27060		AT3G27060	0.184746
AT4G29520	AT4G29520		AT4G29520	0.24228
AT1G49200	AT1G49200
AT5G50915	AT5G50915
AT5G67280	AT5G67280
AT4G38770	AT4G38770	-0.384918	AT4G38770	0.0969029
AT4G36360	AT4G36360		AT4G36360	0.08183
AT4G19120	AT4G19120		AT4G19120
AT2G44040	AT2G44040		AT2G44040
AT5G61790	AT5G61790		AT5G61790	0.110224
AT4G27595	AT4G27595
AT1G76540	AT1G76540
AT4G08685	AT4G08685	-0.440847
AT1G49230	AT1G49230
AT5G61480	AT5G61480	-0.618692
AT5G63310	AT5G63310	-0.392291	AT5G63310	-0.306757
AT5G18660	AT5G18660	-0.472065	AT5G18660	-0.128687
AT2G39900	AT2G39900		AT2G39900	-0.183724
AT1G70710	AT1G70710		AT1G70710	0.115017
AT1G51060	AT1G51060
AT1G52400	AT1G52400	3.39421	AT1G52400	2.0687
AT5G56530	AT5G56530
AT3G13175	AT3G13175
AT5G04160	AT5G04160
AT5G03170	AT5G03170
AT3G20015	AT3G20015
AT5G10930	AT5G10930	-0.469667
AT1G64450	AT1G64450
AT4G17390	AT4G17390
AT5G23820	AT5G23820	2.01658	AT5G23820	1.16736
AT4G13195	AT4G13195
AT3G44750	AT3G44750		AT3G44750	0.190941
AT1G35260	AT1G35260	0.975372
AT3G22790	AT3G22790
AT2G29980	AT2G29980	-0.79044
AT4G26760	AT4G26760		AT4G26760	-0.201341
AT3G28900	AT3G28900		AT3G28900
AT3G09260	AT3G09260	2.41315	AT3G09260	1.18515
AT1G75690	AT1G75690		AT1G75690	-0.217324
AT1G52030	AT1G52030	3.48128	AT1G52030	1.46768
AT1G80870	AT1G80870
AT5G54970	AT5G54970
AT3G62390	AT3G62390
AT5G59870	AT5G59870	-0.46764	AT5G59870	-0.304271
AT4G12900	AT4G12900		AT4G12900	0.0994085
AT4G13770	AT4G13770		AT4G13770	-0.173094
AT5G38420	AT5G38420	-0.556164	AT5G38420	-0.580055
AT5G08640	AT5G08640	-0.332359	AT5G08640	-0.639262
AT4G00165	AT4G00165	-0.596101	AT4G00165	-0.287242
AT3G59980	AT3G59980		AT3G59980	-0.351876
AT5G49170	AT5G49170
AT4G31700	AT4G31700		AT4G31700	0.0834311
AT1G21500	AT1G21500	-0.268017	AT1G21500	0.0986597
AT2G16850	AT2G16850		AT2G16850	-0.144694
AT3G44590	AT3G44590		AT3G44590
AT3G52380	AT3G52380	-0.558927	AT3G52380	-0.293974
AT1G53240	AT1G53240		AT1G53240	-0.254387
AT3G54400	AT3G54400	-0.607554	AT3G54400	-0.395745
AT4G12320	AT4G12320	-0.741853	AT4G12320	-0.232702
AT1G75500	AT1G75500		AT1G75500	0.11397
AT1G77940	AT1G77940		AT1G77940	-0.223267
AT4G23800	AT4G23800
AT4G11211	AT4G11211	-0.449043
AT1G57820	AT1G57820
AT1G70470	AT1G70470
AT1G09310	AT1G09310	-0.625604	AT1G09310	-0.364032
AT2G37660	AT2G37660		AT2G37660	-0.365
AT1G23410	AT1G23410
AT3G63200	AT3G63200
AT3G10870	AT3G10870	-0.389988
AT3G18890	AT3G18890		AT3G18890	-0.244417
AT5G25130	AT5G25130
AT1G48480	AT1G48480	-0.434896	AT1G48480
AT3G53460	AT3G53460	-0.242073	AT3G53460	-0.40266
AT3G09070	AT3G09070
AT2G37180	AT2G37180	0.506988	AT2G37180	0.455443
AT4G34290	AT4G34290
AT1G80850	AT1G80850
AT1G53035	AT1G53035
AT3G48730	AT3G48730		AT3G48730	-0.330504
AT1G20340	AT1G20340	-0.496564	AT1G20340	-0.381639
AT5G47700	AT5G47700		AT5G47700	-0.127572
AT1G54010	AT1G54010	3.32209	AT1G54010	1.47841
AT3G60245	AT3G60245		AT3G60245	-0.144717
AT2G32500	AT2G32500	-0.309682	AT2G32500	-0.160646
AT4G30020	AT4G30020	-0.41009	AT4G30020	-0.25093
AT1G50010	AT1G50010	-0.609734	AT1G50010	-0.091232
AT5G20700	AT5G20700	-0.397969	AT5G20700	-0.808601
AT1G01300	AT1G01300		AT1G01300
AT5G24420	AT5G24420	3.37148	AT5G24420	2.40119
AT5G58250	AT5G58250		AT5G58250	-0.249248
AT2G39730	AT2G39730	-0.485947	AT2G39730	-0.543794
AT3G15680	AT3G15680
AT3G53750	AT3G53750	-0.316526	AT3G53750
AT5G40950	AT5G40950		AT5G40950	-0.376409
AT5G49160	AT5G49160
AT3G08920	AT3G08920		AT3G08920	0.176869
AT3G03630	AT3G03630		AT3G03630
AT1G68560	AT1G68560		AT1G68560	0.061011
AT5G01075	AT5G01075
AT5G49100	AT5G49100
AT5G24780	AT5G24780	4.69856	AT5G24780	2.08486
AT2G21330	AT2G21330	-0.304556	AT2G21330	-0.20334
AT5G51720	AT5G51720	-0.463986
AT2G47160	AT2G47160
AT5G01890	AT5G01890
AT1G07320	AT1G07320	-0.485355	AT1G07320	-0.267271
AT4G18670	AT4G18670		AT4G18670	0.12656
AT5G10920	AT5G10920		AT5G10920	-0.202805
AT1G48630	AT1G48630		AT1G48630	-0.209702
AT3G55750	AT3G55750	0.430617
AT1G09200	AT1G09200
AT1G13730	AT1G13730		AT1G13730	-0.322902
AT3G06145	AT3G06145	-0.805507
AT1G72310	AT1G72310
AT4G34260	AT4G34260	-0.392731	AT4G34260
AT2G34620	AT2G34620		AT2G34620	-0.182164
AT3G09820	AT3G09820	-0.624207	AT3G09820	-0.190065
AT1G55330	AT1G55330	-0.316756
AT1G28400	AT1G28400	0.426622	AT1G28400	1.5966
AT1G10470	AT1G10470
AT1G10850	AT1G10850		AT1G10850
AT4G16141	AT4G16141
AT5G17630	AT5G17630		AT5G17630
AT5G44540
AT4G18480	AT4G18480	-0.245589	AT4G18480	-0.411203
AT1G07070	AT1G07070
AT5G10400	AT5G10400	-0.672043
AT3G17840	AT3G17840		AT3G17840
AT5G63140	AT5G63140		AT5G63140	0.113438
AT3G62030	AT3G62030	-0.373793	AT3G62030	-0.344055
AT5G07900	AT5G07900		AT5G07900
AT2G20450	AT2G20450		AT2G20450	-0.355628
AT1G26761	AT1G26761	-0.420262	AT1G26761	-0.288797
AT5G67150	AT5G67150		AT5G67150	0.181951
AT1G21880	AT1G21880		AT1G21880
AT1G41830	AT1G41830	-0.501061	AT1G41830
AT4G34160	AT4G34160
AT1G12900	AT1G12900	-0.655079	AT1G12900	-0.395808
AT5G62840	AT5G62840		AT5G62840	-0.196427
AT3G18850	AT3G18850	-0.444603
AT2G27775	AT2G27775
AT1G55260	AT1G55260	-0.517047	AT1G55260	0.0918936
AT1G16000	AT1G16000
AT1G63940	AT1G63940		AT1G63940
AT1G55490	AT1G55490	-0.333447	AT1G55490	-0.288222
AT3G54470	AT3G54470	-0.262726	AT3G54470	-0.090984
AT1G19150	AT1G19150	-1.18926	AT1G19150	-0.14159
AT1G11850	AT1G11850	-0.386031
AT3G14240	AT3G14240	-0.488391	AT3G14240	-0.236767
AT3G03770	AT3G03770
AT3G16780	AT3G16780	-0.280953	AT3G16780	0.189786
AT1G50490	AT1G50490
AT4G24700	AT4G24700
AT4G09010	AT4G09010		AT4G09010	-0.236294
AT1G29310	AT1G29310
AT1G67090	AT1G67090	-0.305841	AT1G67090	-0.532675
AT2G27770	AT2G27770
AT3G18280	AT3G18280
AT5G27330	AT5G27330
AT4G19985	AT4G19985
AT1G55210	AT1G55210	0.550904	AT1G55210	0.385733
AT3G52130	AT3G52130
AT5G58480	AT5G58480		AT5G58480	-0.204771
AT3G47370	AT3G47370		AT3G47370
AT2G40490	AT2G40490	-0.606436	AT2G40490	-0.287809
AT5G06290	AT5G06290	-0.301067	AT5G06290	-0.279283
AT3G09580	AT3G09580		AT3G09580
AT5G25590	AT5G25590
AT5G38410	AT5G38410	-0.591162
AT2G01950	AT2G01950
AT3G07110	AT3G07110		AT3G07110
AT1G12244	AT1G12244
AT4G26230	AT4G26230
AT1G09340	AT1G09340	-0.245391	AT1G09340	-0.329566
AT4G19170	AT4G19170		AT4G19170	-0.19358
AT4G25630	AT4G25630		AT4G25630
AT2G18990	AT2G18990
AT1G69690	AT1G69690
AT3G53250
AT2G47610	AT2G47610		AT2G47610	-0.53589
AT5G52010	AT5G52010	-0.328243	AT5G52010	0.275846
AT1G09210	AT1G09210	0.415055	AT1G09210	0.321275
AT4G09650	AT4G09650	-0.592807	AT4G09650	-0.222422
AT3G14900	AT3G14900		AT3G14900
AT5G27390	AT5G27390		AT5G27390	-0.0970065
AT3G21055	AT3G21055	-0.60229
AT5G59850	AT5G59850		AT5G59850	0.0878158
AT4G16447	AT4G16447
AT5G50460	AT5G50460		AT5G50460	0.300832
AT5G44680	AT5G44680
AT4G28660	AT4G28660	-0.569623
AT5G61170	AT5G61170		AT5G61170	-0.322725
AT3G58120	AT3G58120
AT1G51080	AT1G51080	-0.634009
AT2G44300	AT2G44300		AT2G44300
AT1G78630	AT1G78630	-0.495741	AT1G78630	-0.400318
AT3G21190	AT3G21190		AT3G21190	-0.108358
AT5G59970	AT5G59970	-0.509299	AT5G59970	0.0925189
AT1G50900	AT1G50900	-0.299714	AT1G50900	-0.161166
AT1G02720	AT1G02720
AT5G28540	AT5G28540	0.418773	AT5G28540	0.248215
AT1G18650	AT1G18650		AT1G18650	-0.3028
AT2G46192	AT2G46192
AT5G23420	AT5G23420		AT5G23420
AT4G21280	AT4G21280	-0.38324	AT4G21280	-0.33536
AT2G05790	AT2G05790		AT2G05790	-0.110554
AT1G14290	AT1G14290
AT5G09820	AT5G09820
AT5G02830	AT5G02830
AT3G50440	AT3G50440		AT3G50440
AT5G61130	AT5G61130	-0.610254	AT5G61130
AT5G20790	AT5G20790
AT4G38160	AT4G38160
AT4G12600	AT4G12600
AT4G23820	AT4G23820	-0.712465	AT4G23820	-0.177594
AT3G13120	AT3G13120	-0.299461	AT3G13120	-0.679228
AT5G62220	AT5G62220
AT1G47580	AT1G47580
AT3G07430	AT3G07430	-0.512861	AT3G07430
AT4G29020	AT4G29020
AT1G69780	AT1G69780
AT3G11630	AT3G11630		AT3G11630	-0.337602
AT2G36620	AT2G36620		AT2G36620	-0.433655
AT5G08280	AT5G08280		AT5G08280	-0.265481
AT5G35480	AT5G35480
AT3G46740	AT3G46740	-0.413951	AT3G46740
AT1G44575	AT1G44575	-0.457966	AT1G44575
AT2G26870	AT2G26870
AT2G34640	AT2G34640	-0.291591	AT2G34640	-0.121565
AT4G13930	AT4G13930	-0.328174	AT4G13930	-0.322783
AT3G44890	AT3G44890	-0.314207	AT3G44890	-0.402574
AT1G51100	AT1G51100		AT1G51100	-0.41265
AT5G04530	AT5G04530		AT5G04530
AT2G23350	AT2G23350		AT2G23350	-0.190498
AT4G22505	AT4G22505	1.1522	AT4G22505	0.839824
AT3G28500	AT3G28500
AT2G31790	AT2G31790		AT2G31790	0.0802569
AT3G46320	AT3G46320	-0.586543
AT5G26230	AT5G26230	-1.22769
AT4G33220	AT4G33220	-0.900931	AT4G33220	-0.320377
AT1G74453	AT1G74453
AT2G32720	AT2G32720		AT2G32720
AT3G23805	AT3G23805	-0.611333
AT3G18050	AT3G18050	-0.928818	AT3G18050	-0.239961
AT4G01310	AT4G01310	-0.309732	AT4G01310	-0.272892
AT1G11700	AT1G11700	-1.00592
AT1G41880	AT1G41880		AT1G41880	0.087799
AT5G13140	AT5G13140	-0.480484	AT5G13140	-0.140863
AT1G69420	AT1G69420		AT1G69420
AT5G42070	AT5G42070
AT3G15520	AT3G15520		AT3G15520	-0.316029
AT3G56160	AT3G56160	-0.296848	AT3G56160
ATCG00030
AT5G09760	AT5G09760	-0.771486	AT5G09760	0.179707
AT1G35680	AT1G35680		AT1G35680	-0.350045
AT5G22880	AT5G22880	-0.439641	AT5G22880
AT1G70600	AT1G70600		AT1G70600
AT3G15850	AT3G15850	-0.406347	AT3G15850
AT1G22780	AT1G22780
AT3G56340	AT3G56340		AT3G56340	0.378623
AT5G45680	AT5G45680	-0.324688	AT5G45680	-0.332745
AT5G40830	AT5G40830	-0.351457
AT3G26060	AT3G26060	-0.345255	AT3G26060	-0.214561
AT1G15820	AT1G15820	-0.405793	AT1G15820
AT3G04790	AT3G04790	-0.457988	AT3G04790	-0.231532
AT4G32290	AT4G32290
AT2G18570	AT2G18570	-1.03894	AT2G18570
AT3G25920	AT3G25920	-0.284779	AT3G25920	-0.262086
AT1G78030	AT1G78030
AT1G62780	AT1G62780	-0.418197	AT1G62780	-0.398057
AT3G27160	AT3G27160		AT3G27160
AT2G35960	AT2G35960	-0.449128	AT2G35960	-0.271096
AT5G11450	AT5G11450	-0.310852	AT5G11450	-0.526988
AT5G56670	AT5G56670		AT5G56670
AT4G00400	AT4G00400	-0.487561	AT4G00400	-0.441416
AT1G68590	AT1G68590	-0.268127	AT1G68590	-0.311433
AT4G05400	AT4G05400		AT4G05400	-0.155306
AT2G36880	AT2G36880		AT2G36880	-0.19654
AT1G72370	AT1G72370		AT1G72370	-0.0927652
AT3G17170	AT3G17170		AT3G17170
AT1G49010	AT1G49010
AT1G15260	AT1G15260	-0.36537	AT1G15260	0.280341
AT4G17600	AT4G17600	-0.280432	AT4G17600	-0.150985
AT1G14410	AT1G14410		AT1G14410
AT2G24060	AT2G24060		AT2G24060	-0.238787
AT5G52650	AT5G52650		AT5G52650	0.110686
AT5G13510	AT5G13510		AT5G13510	-0.329569
AT5G23060	AT5G23060		AT5G23060	-0.147913
AT1G14360	AT1G14360		AT1G14360	0.200758
AT3G28070	AT3G28070
AT2G43030	AT2G43030	-0.277446	AT2G43030	-0.316582
AT5G61660	AT5G61660	-1.36524	AT5G61660	-0.47661
AT1G79850	AT1G79850		AT1G79850	-0.282252
AT2G05990	AT2G05990	-0.356326	AT2G05990	-0.175052
AT5G56850	AT5G56850	-0.276319	AT5G56850	-0.23064
AT2G25210	AT2G25210
AT3G08030	AT3G08030		AT3G08030	-0.302767
AT3G04840	AT3G04840		AT3G04840
AT2G28000	AT2G28000	-0.25696	AT2G28000	-0.231499
AT2G18560	AT2G18560
AT3G52150	AT3G52150	-0.449561	AT3G52150	-0.537144
AT3G46550	AT3G46550	-0.434061
AT5G10010	AT5G10010		AT5G10010
AT1G48350	AT1G48350	-0.2406	AT1G48350	-0.49833
AT5G65310	AT5G65310	-0.38824
AT3G54900	AT3G54900		AT3G54900	-0.184522
AT1G77400	AT1G77400
AT3G55010	AT3G55010		AT3G55010	-0.11182
AT5G50370	AT5G50370		AT5G50370
AT1G27950	AT1G27950	-0.274927	AT1G27950	-0.341668
AT1G68780	AT1G68780
AT3G51820	AT3G51820		AT3G51820	-0.170658
AT2G44230	AT2G44230	0.606827	AT2G44230	0.110399
AT2G01755	AT2G01755
AT5G22440	AT5G22440		AT5G22440
AT1G78210	AT1G78210	0.78865	AT1G78210	0.303441
AT5G16130	AT5G16130		AT5G16130	-0.172575
AT3G12345	AT3G12345	-0.785339	AT3G12345
AT1G12500	AT1G12500	-0.462416
AT2G36885	AT2G36885		AT2G36885	0.0825286
AT3G23940	AT3G23940		AT3G23940	-0.161749
AT2G15050	AT2G15050	-0.556743
AT3G25520	AT3G25520		AT3G25520	-0.192473
AT1G31920	AT1G31920
AT3G49220	AT3G49220
AT4G20270	AT4G20270
AT4G00880	AT4G00880	-0.516818
AT2G21790	AT2G21790
AT3G57150	AT3G57150		AT3G57150	0.196247
AT4G22830	AT4G22830
AT5G24150	AT5G24150
AT5G36120	AT5G36120	-0.46752	AT5G36120	0.0655109
AT5G52780	AT5G52780	-0.424289
AT5G15580	AT5G15580
AT1G29070	AT1G29070
AT1G70280	AT1G70280	-0.728071
AT1G14210	AT1G14210		AT1G14210	0.181865
AT3G59400	AT3G59400		AT3G59400	-0.25549
AT1G52300	AT1G52300
AT2G33860	AT2G33860
AT3G08740	AT3G08740	-0.596523	AT3G08740	-0.329314
AT1G04820	AT1G04820	-0.647134
AT2G33450	AT2G33450	-0.253894	AT2G33450	-0.192533
AT1G56340	AT1G56340	0.374817	AT1G56340	0.423966
AT4G00810	AT4G00810	-0.36196	AT4G00810	-0.201306
AT5G21100	AT5G21100	-0.55631	AT5G21100	-0.206258
AT2G32220	AT2G32220
AT1G50732	AT1G50732		AT1G50732
AT5G09650	AT5G09650		AT5G09650
AT1G29920	AT1G29920	-0.524832	AT1G29920	-0.323865
AT2G15292	AT2G15292	-0.32889
AT5G12860	AT5G12860		AT5G12860
AT4G28050	AT4G28050	-0.424187	AT4G28050	-0.120117
AT1G14345	AT1G14345		AT1G14345	-0.215023
AT2G33180	AT2G33180	-0.289633
AT1G60950	AT1G60950	-0.365742	AT1G60950	-0.111845
AT3G56650	AT3G56650		AT3G56650	-0.26651
AT4G24972	AT4G24972	-0.557473
AT1G15000	AT1G15000		AT1G15000
AT5G58300	AT5G58300		AT5G58300	-0.118234
AT2G39460	AT2G39460
AT4G26670	AT4G26670		AT4G26670	0.640168
AT2G36830	AT2G36830	-0.591228	AT2G36830	-0.155542
AT3G11170	AT3G11170		AT3G11170	0.139833
AT2G26640	AT2G26640	-0.413778	AT2G26640
AT3G56090	AT3G56090		AT3G56090	-0.144416
AT2G44120	AT2G44120		AT2G44120
AT2G17972	AT2G17972		AT2G17972
AT3G60630	AT3G60630
AT2G04790	AT2G04790
AT2G17240	AT2G17240		AT2G17240	0.572897
AT3G14930	AT3G14930		AT3G14930
AT3G49010	AT3G49010		AT3G49010
AT3G27850	AT3G27850	-0.261069	AT3G27850	-0.189885
AT2G36170	AT2G36170
AT5G45930	AT5G45930		AT5G45930	-0.440788
AT1G12020	AT1G12020
AT1G05835	AT1G05835
AT1G66820	AT1G66820	-0.685204
AT2G26730	AT2G26730	-0.295681	AT2G26730
AT3G02790	AT3G02790
AT1G02280	AT1G02280		AT1G02280
AT2G25840	AT2G25840	-0.366253	AT2G25840	-0.261435
AT1G15930	AT1G15930		AT1G15930	-0.187452
AT5G52970	AT5G52970	-0.394227	AT5G52970	-0.219111
AT4G29905	AT4G29905
AT3G53890	AT3G53890		AT3G53890	0.326213
AT4G12830	AT4G12830	-0.394088	AT4G12830	-0.124044
AT4G27700	AT4G27700		AT4G27700	-0.138888
AT4G10480	AT4G10480		AT4G10480	-0.154534
AT5G24020	AT5G24020	-0.592998	AT5G24020	-0.415196
AT3G06700	AT3G06700		AT3G06700
AT1G67830	AT1G67830		AT1G67830	-0.114412
AT5G66520	AT5G66520		AT5G66520
AT3G59970	AT3G59970		AT3G59970
AT5G56710	AT5G56710		AT5G56710	-0.104784
AT1G49760	AT1G49760		AT1G49760	-0.338508
AT3G23390	AT3G23390
AT5G48580	AT5G48580		AT5G48580	-0.234252
AT1G58380	AT1G58380
AT1G32060	AT1G32060	-0.390047	AT1G32060	-0.216021
AT1G49650	AT1G49650		AT1G49650
AT1G76100	AT1G76100		AT1G76100	0.150894
AT4G26520	AT4G26520	-0.852283
AT3G43810	AT3G43810
AT1G10360	AT1G10360		AT1G10360
AT2G35500	AT2G35500	-0.396303	AT2G35500	-0.360432
AT1G65295	AT1G65295
AT2G22420	AT2G22420		AT2G22420	0.467838
AT3G24480	AT3G24480		AT3G24480	-0.254715
AT5G60390	AT5G60390		AT5G60390
AT5G64030	AT5G64030	-0.311037	AT5G64030	0.111347
AT5G23310	AT5G23310		AT5G23310
AT5G23740	AT5G23740		AT5G23740	-0.173229
AT1G10960	AT1G10960	-0.269404	AT1G10960	0.0718212
AT2G24090	AT2G24090		AT2G24090
AT1G64510	AT1G64510	-0.345156	AT1G64510	-0.190074
AT5G48760	AT5G48760		AT5G48760
AT1G71720	AT1G71720	-0.471458	AT1G71720	-0.189877
AT5G08050	AT5G08050	-0.263348	AT5G08050
AT5G22650	AT5G22650		AT5G22650	-0.116845
AT5G51750	AT5G51750	0.490297	AT5G51750
AT1G18540	AT1G18540		AT1G18540	-0.177072
AT1G17650	AT1G17650	-0.498286	AT1G17650	-0.143833
AT4G17560	AT4G17560	-0.31925	AT4G17560	-0.315325
AT3G22231	AT3G22231	-0.683656
AT2G05920	AT2G05920	-0.339191	AT2G05920	-0.147486
AT5G22340	AT5G22340		AT5G22340
AT3G62600	AT3G62600	0.448696	AT3G62600	0.132605
AT5G02870	AT5G02870		AT5G02870
AT5G15350	AT5G15350	-0.590073
AT3G28860	AT3G28860	-0.372873	AT3G28860	-0.258805
AT2G47840	AT2G47840		AT2G47840
AT4G24830	AT4G24830	0.401291	AT4G24830
AT5G49740	AT5G49740
AT4G20760	AT4G20760		AT4G20760	-0.274551
AT2G14460	AT2G14460
AT4G37450	AT4G37450
AT5G63570	AT5G63570	-0.517425	AT5G63570	-0.113813
AT1G01620	AT1G01620	-0.646903	AT1G01620	-0.193534
AT2G14880	AT2G14880	-0.339911	AT2G14880	-0.143254
AT1G52230	AT1G52230	-0.220184
AT4G30620	AT4G30620		AT4G30620	-0.230701
AT5G24065
AT5G56000	AT5G56000		AT5G56000	-0.125227
AT1G56330	AT1G56330		AT1G56330	-0.248779
AT1G31860	AT1G31860		AT1G31860	-0.220169
AT4G27030	AT4G27030	-0.775219
AT5G06390	AT5G06390		AT5G06390	0.0754058
AT4G04630	AT4G04630
AT3G16000	AT3G16000		AT3G16000	-0.0862885
AT1G03475	AT1G03475	-0.251068	AT1G03475	-0.307284
AT3G12145	AT3G12145	2.29413	AT3G12145	0.800008
AT3G55800	AT3G55800		AT3G55800	-0.306987
AT3G55630	AT3G55630	-0.317799	AT3G55630	-0.131244
AT2G24050	AT2G24050		AT2G24050	-0.148576
AT2G33800	AT2G33800		AT2G33800	-0.299469
AT1G78180	AT1G78180		AT1G78180	-0.176797
AT2G47930	AT2G47930	-0.369563
AT5G20720	AT5G20720		AT5G20720	-0.54899
AT3G28040	AT3G28040		AT3G28040
ATCG01120			ATCG01120	-0.419976
AT2G27710	AT2G27710	-0.241261	AT2G27710
AT4G36180	AT4G36180
AT5G27290	AT5G27290	-0.434077	AT5G27290
AT4G24750	AT4G24750		AT4G24750	-0.233416
AT3G05560	AT3G05560		AT3G05560
AT5G49730	AT5G49730	-0.810647
AT5G02610	AT5G02610		AT5G02610	0.246525
AT3G48800	AT3G48800
AT3G11120	AT3G11120
AT2G39390	AT2G39390
AT1G32990	AT1G32990	-0.397656	AT1G32990	-0.517699
AT2G37270	AT2G37270		AT2G37270	-0.103176
AT5G13630	AT5G13630	-0.318499	AT5G13630	-0.229081
AT5G57170	AT5G57170		AT5G57170	-0.141826
AT3G11510	AT3G11510		AT3G11510	-0.221428
AT4G15510	AT4G15510		AT4G15510	-0.15898
AT5G11890	AT5G11890
AT1G26880	AT1G26880		AT1G26880	-0.100149
AT5G19090	AT5G19090		AT5G19090	0.242767
AT3G61870	AT3G61870	-0.439822	AT3G61870
AT5G62350	AT5G62350		AT5G62350	0.15907
AT5G02450	AT5G02450		AT5G02450
AT4G22160	AT4G22160
AT3G59540	AT3G59540		AT3G59540	-0.41165
AT2G42610	AT2G42610		AT2G42610	-0.325472
AT4G38740	AT4G38740		AT4G38740
AT3G27830	AT3G27830	-0.332801
AT5G48220	AT5G48220		AT5G48220	-0.109932
AT2G28740	AT2G28740	-0.367351
AT5G64940	AT5G64940		AT5G64940	-0.119695
AT2G28605	AT2G28605		AT2G28605	-0.473147
AT4G16660	AT4G16660		AT4G16660	0.209992
AT3G49910	AT3G49910		AT3G49910	-0.0938889
AT2G02130	AT2G02130	-0.41521
AT2G41840	AT2G41840		AT2G41840	-0.157425
AT5G62700	AT5G62700		AT5G62700	-0.261108
AT5G18570	AT5G18570	-0.692848	AT5G18570	-0.16693
ATCG00490			ATCG00490	-0.545164
AT3G45930	AT3G45930	-0.707547
AT3G13510	AT3G13510		AT3G13510	0.433507
AT2G32920	AT2G32920		AT2G32920
AT1G27400	AT1G27400		AT1G27400
AT5G46290	AT5G46290	-0.428064	AT5G46290	-0.179744
AT1G19920	AT1G19920		AT1G19920	-0.387402
AT5G13100	AT5G13100
AT2G47470	AT2G47470	0.535104	AT2G47470
AT3G12930	AT3G12930		AT3G12930	-0.138824
AT4G34740	AT4G34740	-0.400649	AT4G34740	-0.196339
AT4G15630	AT4G15630
AT2G32060	AT2G32060		AT2G32060	-0.361473
AT4G16390	AT4G16390		AT4G16390	-0.183057
AT3G20820	AT3G20820	-0.526931	AT3G20820	-0.18593
AT3G10610	AT3G10610		AT3G10610
AT3G29230	AT3G29230		AT3G29230
AT1G03600	AT1G03600		AT1G03600	-0.37013
AT3G56290	AT3G56290		AT3G56290
AT4G30950	AT4G30950		AT4G30950	-0.219238
AT3G04920	AT3G04920		AT3G04920
AT3G55360	AT3G55360	-0.376475	AT3G55360	-0.104419
ATCG01130			ATCG01130
AT4G24770	AT4G24770	-0.273451	AT4G24770	-0.239967
AT5G19570	AT5G19570
AT1G42970	AT1G42970	-0.466499	AT1G42970	-0.313354
AT3G25860	AT3G25860		AT3G25860	-0.344202
AT5G09510	AT5G09510
ATCG00400
AT5G44650	AT5G44650		AT5G44650
AT5G17670	AT5G17670		AT5G17670	-0.151268
AT2G30200	AT2G30200		AT2G30200	-0.268821
AT5G54180	AT5G54180		AT5G54180
AT5G07090	AT5G07090		AT5G07090	-0.245311
AT5G10180	AT5G10180	-0.497068
AT3G06130	AT3G06130	-0.638758
AT1G49975	AT1G49975	-0.248009
AT4G29410	AT4G29410		AT4G29410	-0.253272
AT3G54090	AT3G54090	-0.483334	AT3G54090	-0.167866
AT3G52960	AT3G52960	-0.609147	AT3G52960	-0.374318
AT2G21580	AT2G21580		AT2G21580	-0.102466
AT1G14030	AT1G14030		AT1G14030	-0.156834
AT3G63160	AT3G63160	-0.291633	AT3G63160
AT2G38120	AT2G38120	-0.423279
AT4G21210	AT4G21210		AT4G21210	-0.247666
AT1G78490	AT1G78490	1.12583	AT1G78490	0.45414
AT4G18100	AT4G18100		AT4G18100
AT3G09200	AT3G09200	-0.274323	AT3G09200	-0.262826
AT4G15110	AT4G15110		AT4G15110
AT4G15000	AT4G15000		AT4G15000	-0.15943
AT4G24190	AT4G24190		AT4G24190	0.11799
AT2G04360	AT2G04360		AT2G04360	0.159254
AT3G56910	AT3G56910		AT3G56910	-0.156541
AT3G01440	AT3G01440		AT3G01440	-0.397266
AT1G09590	AT1G09590
AT2G32690	AT2G32690	-0.893221	AT2G32690	0.235741
AT3G48930	AT3G48930		AT3G48930
AT2G22230	AT2G22230	-0.349218	AT2G22230
AT3G28920	AT3G28920		AT3G28920
AT3G06680	AT3G06680
AT2G37190	AT2G37190		AT2G37190	0.0778714
AT5G24770	AT5G24770	3.32552	AT5G24770	1.20435
AT2G27530	AT2G27530	-0.319792	AT2G27530
AT5G64580	AT5G64580		AT5G64580
AT4G18440	AT4G18440	0.859196	AT4G18440	0.563909
ATCG00380			ATCG00380
AT2G48120	AT2G48120		AT2G48120
AT4G17880	AT4G17880	-0.434344
AT5G10480	AT5G10480		AT5G10480	-0.281026
AT5G65360	AT5G65360		AT5G65360
AT3G52500	AT3G52500	-0.674008	AT3G52500
AT5G02120	AT5G02120		AT5G02120	-0.0882913
AT3G57560	AT3G57560		AT3G57560	-0.308593
AT5G17710	AT5G17710	-0.43559	AT5G17710
AT4G40060	AT4G40060
AT5G63530	AT5G63530		AT5G63530	0.0826783
AT1G27435	AT1G27435
AT5G59350	AT5G59350
AT3G52750	AT3G52750	-0.511812	AT3G52750	-0.217113
AT2G33850	AT2G33850	-1.40778	AT2G33850	-0.633603
AT5G02160	AT5G02160		AT5G02160
AT3G55330	AT3G55330	-0.507842	AT3G55330	-0.304614
AT3G27360	AT3G27360	-0.541721
AT2G39470	AT2G39470		AT2G39470	-0.196355
AT5G04800	AT5G04800		AT5G04800
AT3G54210	AT3G54210		AT3G54210	-0.132398
AT3G62250	AT3G62250		AT3G62250	-0.221056
AT5G46580	AT5G46580		AT5G46580	-0.0939361
AT5G57180	AT5G57180
AT3G15354	AT3G15354
AT3G21200	AT3G21200		AT3G21200	-0.178095
AT4G32570	AT4G32570	-0.637874
AT4G24510	AT4G24510	-0.404778	AT4G24510	-0.29244
AT1G60600	AT1G60600	-0.437126
AT2G42530	AT2G42530		AT2G42530	-0.279219
AT1G65010	AT1G65010		AT1G65010	-0.134189
AT3G53430	AT3G53430		AT3G53430
AT1G57660	AT1G57660
AT3G60770	AT3G60770		AT3G60770	-0.115546
AT2G45710	AT2G45710		AT2G45710	-0.2858
AT3G55280	AT3G55280		AT3G55280	0.100205
AT2G27720	AT2G27720		AT2G27720
AT1G10522	AT1G10522
AT1G32080	AT1G32080	-1.10788	AT1G32080
AT5G67510	AT5G67510		AT5G67510	-0.13219
AT3G23820	AT3G23820		AT3G23820	-0.141895
AT1G18590	AT1G18590		AT1G18590	0.117059
AT4G12970	AT4G12970
AT5G19290	AT5G19290		AT5G19290	0.130092
AT1G60000	AT1G60000		AT1G60000	-0.308267
AT1G55480	AT1G55480		AT1G55480	-0.354329
ATCG00810			ATCG00810	-0.0940034
AT1G11860	AT1G11860	-0.542009	AT1G11860	-0.293601
AT3G55420	AT3G55420	-0.744459
AT5G43070	AT5G43070		AT5G43070	0.0696723
AT4G28210	AT4G28210
AT3G08680	AT3G08680		AT3G08680	-0.159513
AT3G04650	AT3G04650		AT3G04650
AT4G00100	AT4G00100		AT4G00100	-0.17951
AT2G37400	AT2G37400		AT2G37400	-0.10396
AT3G10060	AT3G10060		AT3G10060	-0.297061
AT3G02230	AT3G02230		AT3G02230	0.302094
AT3G25890	AT3G25890
AT4G18730	AT4G18730
AT3G58660	AT3G58660		AT3G58660
AT5G47930	AT5G47930		AT5G47930	-0.201918
AT2G44640	AT2G44640		AT2G44640
AT5G03230	AT5G03230
AT3G15190	AT3G15190		AT3G15190
AT4G39800	AT4G39800	-0.705959	AT4G39800	-0.19696
AT4G20360	AT4G20360	-0.520695	AT4G20360	-0.350874
AT5G16390	AT5G16390	-0.353991	AT5G16390	-0.186701
AT2G45180	AT2G45180	-0.865443	AT2G45180	-0.23769
AT4G38620	AT4G38620
AT5G65860	AT5G65860
AT5G48490	AT5G48490	-0.469712	AT5G48490	0.20271
AT1G01080	AT1G01080		AT1G01080	-0.310138
AT5G25610	AT5G25610	-0.805798	AT5G25610
AT5G60960	AT5G60960		AT5G60960
AT3G23760	AT3G23760		AT3G23760
AT1G66430	AT1G66430		AT1G66430	-0.177385
AT3G43720	AT3G43720		AT3G43720
AT2G24020	AT2G24020	-0.445835	AT2G24020	-0.306965
AT2G17300	AT2G17300	-0.870091
AT2G22795	AT2G22795	-0.316718	AT2G22795	-0.118257
AT1G18060	AT1G18060		AT1G18060	-0.0953857
AT4G34490	AT4G34490	-0.438722	AT4G34490	-0.230179
AT5G49910	AT5G49910		AT5G49910	-0.26644
AT1G14810	AT1G14810		AT1G14810	-0.140406
AT2G37600	AT2G37600		AT2G37600
AT5G20950	AT5G20950	0.55985	AT5G20950	0.26123
AT3G20670	AT3G20670	-0.881961
ATCG00360			ATCG00360
AT3G61550	AT3G61550	-0.926247
AT3G47348	AT3G47348
AT4G20960	AT4G20960		AT4G20960	-0.0915599
ATCG01110			ATCG01110	-0.130739
ATCG00800			ATCG00800	-0.097299
AT2G42540	AT2G42540	-0.309786	AT2G42540	-0.264409
AT1G05385	AT1G05385	-0.446346
AT1G34030	AT1G34030
AT3G01480	AT3G01480	-0.369339	AT3G01480	-0.233336
AT5G43750	AT5G43750		AT5G43750	-0.13013
AT3G02830	AT3G02830		AT3G02830	-0.181751
AT4G19100	AT4G19100		AT4G19100	-0.0962367
AT2G18020	AT2G18020		AT2G18020
AT3G02560	AT3G02560		AT3G02560	-0.312845
AT4G36130	AT4G36130		AT4G36130
AT5G55630	AT5G55630		AT5G55630
AT2G02100	AT2G02100	0.704009	AT2G02100	0.44627
AT5G27770	AT5G27770	-0.316506	AT5G27770	-0.173888
AT4G25080	AT4G25080		AT4G25080	-0.213191
AT5G57345	AT5G57345		AT5G57345	0.214781
AT2G22170	AT2G22170	-0.633842	AT2G22170	-0.142027
AT2G01250	AT2G01250		AT2G01250	-0.108686
AT5G07020	AT5G07020		AT5G07020	-0.149394
AT4G38970	AT4G38970	-0.509199	AT4G38970	-0.256333
AT5G16620	AT5G16620		AT5G16620	-0.16487
AT5G53490	AT5G53490		AT5G53490	-0.423297
AT2G40400	AT2G40400	-0.856651
AT1G73230	AT1G73230		AT1G73230	-0.273168
AT5G39740	AT5G39740		AT5G39740	-0.197296
AT2G46690	AT2G46690
AT3G12780	AT3G12780		AT3G12780	-0.233257
AT3G51800	AT3G51800		AT3G51800
AT3G54050	AT3G54050	-0.268439	AT3G54050	-0.236153
AT3G59040	AT3G59040	-0.469735	AT3G59040
AT5G63780	AT5G63780	-0.591744
AT3G56590	AT3G56590
AT3G63410	AT3G63410	-0.26468	AT3G63410	-0.142773
AT5G58420	AT5G58420		AT5G58420	-0.293079
AT3G44010	AT3G44010
AT1G15710	AT1G15710		AT1G15710	-0.099728
AT5G64140	AT5G64140		AT5G64140	-0.357586
AT1G77090	AT1G77090	-0.404691	AT1G77090
AT2G43460	AT2G43460
AT5G22640	AT5G22640	-0.327413	AT5G22640
AT2G29550	AT2G29550		AT2G29550	-0.357413
AT2G23600	AT2G23600	-0.455056	AT2G23600	-0.241752
AT5G66470	AT5G66470		AT5G66470	-0.216926
AT1G33470	AT1G33470
AT4G30810	AT4G30810		AT4G30810	0.322888
AT1G18080	AT1G18080		AT1G18080	-0.263103
AT1G20010	AT1G20010		AT1G20010	-0.212173
AT5G55220	AT5G55220	-0.61461	AT5G55220	-0.233775
AT3G53800	AT3G53800
AT3G60750	AT3G60750	-0.248812	AT3G60750	-0.194639
AT4G29060	AT4G29060	-0.259209	AT4G29060	-0.179894
AT3G26710	AT3G26710		AT3G26710
AT1G56110	AT1G56110		AT1G56110
AT4G25890	AT4G25890	-0.423439	AT4G25890	0.387902
AT1G70940	AT1G70940		AT1G70940
AT3G18800	AT3G18800
AT1G01100	AT1G01100		AT1G01100	-0.198927
AT5G05740	AT5G05740	-0.418419	AT5G05740	-0.0918079
AT5G35220	AT5G35220	-0.552666	AT5G35220	-0.222092
AT1G17100	AT1G17100		AT1G17100	-0.126057
AT2G38140	AT2G38140		AT2G38140	0.0826708
AT2G31610	AT2G31610		AT2G31610
AT5G37260	AT5G37260
AT1G29670	AT1G29670	-0.499915	AT1G29670	-0.432142
AT3G56940	AT3G56940		AT3G56940	-0.182675
AT5G20290	AT5G20290		AT5G20290
AT3G54920	AT3G54920
AT1G33120	AT1G33120
AT2G17360	AT2G17360
AT3G60380	AT3G60380
AT5G02960	AT5G02960	-0.308457	AT5G02960	-0.245001
AT1G74730	AT1G74730	-0.548223	AT1G74730	-0.204187
AT1G75680	AT1G75680	-0.493847	AT1G75680	-0.144448
AT4G00490	AT4G00490		AT4G00490	0.0577988
AT3G50270	AT3G50270		AT3G50270	0.206712
AT1G16080	AT1G16080		AT1G16080	-0.168451
AT3G16250	AT3G16250	-0.5245	AT3G16250	-0.461496
AT2G32230	AT2G32230		AT2G32230	-0.224792
AT4G01050	AT4G01050		AT4G01050	-0.16388
AT2G31410	AT2G31410		AT2G31410	0.62768
AT4G16880	AT4G16880	-0.39102
AT3G15570	AT3G15570		AT3G15570	-0.366927
AT2G25830	AT2G25830		AT2G25830	-0.172586
AT3G57490	AT3G57490
AT2G33430			AT2G33430	-0.263394
AT1G74470	AT1G74470	-0.441121	AT1G74470	-0.349088
ATCG01100			ATCG01100	-0.188954
AT2G04039	AT2G04039		AT2G04039	0.119662
AT3G63190	AT3G63190	-0.285103	AT3G63190	-0.618515
AT3G27230	AT3G27230		AT3G27230	-0.210086
AT3G11250	AT3G11250		AT3G11250	-0.12209
AT5G14740	AT5G14740	-0.923969	AT5G14740	-0.247456
AT4G24930	AT4G24930	-0.345321	AT4G24930	-0.2358
AT3G26570	AT3G26570	-0.361672	AT3G26570	-0.284497
AT5G47190	AT5G47190	-0.420185	AT5G47190	-0.438621
AT1G74090	AT1G74090	-0.367729	AT1G74090
AT4G38710	AT4G38710		AT4G38710	-0.217772
AT1G57860	AT1G57860		AT1G57860	-0.166769
AT3G05590	AT3G05590		AT3G05590
AT1G66840	AT1G66840	-0.423565	AT1G66840	-0.249819
AT2G47940	AT2G47940		AT2G47940	-0.234763
AT1G67740	AT1G67740
AT5G20130	AT5G20130		AT5G20130
AT2G47910	AT2G47910	-0.421877	AT2G47910	-0.171298
AT2G36430	AT2G36430	-0.53485	AT2G36430
AT5G14030	AT5G14030		AT5G14030
AT2G32560	AT2G32560
AT5G23280	AT5G23280
AT4G24960	AT4G24960
AT1G02150	AT1G02150	-0.390095	AT1G02150	-0.234578
AT1G14980	AT1G14980		AT1G14980	-0.273212
AT1G09690	AT1G09690
AT5G14660	AT5G14660		AT5G14660	-0.441655
AT2G47590	AT2G47590	-0.279519
AT5G11270	AT5G11270	-0.295006	AT5G11270	-0.283613
AT1G06680	AT1G06680	-0.246158	AT1G06680	-0.388367
AT1G12800	AT1G12800		AT1G12800
AT5G02050	AT5G02050		AT5G02050	0.0890338
AT5G54270	AT5G54270		AT5G54270	-0.179806
AT5G03300	AT5G03300		AT5G03300
AT4G13500	AT4G13500		AT4G13500	0.176147
AT3G03600	AT3G03600
AT4G02530	AT4G02530		AT4G02530	-0.360366
AT3G18680	AT3G18680	-0.407776	AT3G18680	0.095253
AT1G55370	AT1G55370		AT1G55370
AT3G22230	AT3G22230		AT3G22230
AT2G29180	AT2G29180	-0.287718	AT2G29180	0.507325
AT5G62140	AT5G62140		AT5G62140	-0.32357
ATCG00790			ATCG00790	-0.206276
AT5G45775	AT5G45775		AT5G45775
AT2G22330	AT2G22330	1.69415	AT2G22330	0.486908
AT5G42130	AT5G42130		AT5G42130
ATCG00780			ATCG00780	-0.368761
AT2G34490	AT2G34490		AT2G34490	0.179599
AT1G63610	AT1G63610		AT1G63610
AT5G54600	AT5G54600		AT5G54600	-0.277892
AT5G45420	AT5G45420		AT5G45420
AT3G06730	AT3G06730	-0.34277	AT3G06730	-0.185565
AT1G70200	AT1G70200		AT1G70200	-0.198627
AT1G70410	AT1G70410		AT1G70410	-0.128074
AT3G24770	AT3G24770	-0.383826
AT1G53800	AT1G53800
AT1G14270	AT1G14270		AT1G14270	0.2062
AT3G16080	AT3G16080
AT5G48790	AT5G48790		AT5G48790	-0.343609
AT3G18390	AT3G18390	-0.360102	AT3G18390	-0.121337
AT3G45030	AT3G45030
AT1G11820	AT1G11820		AT1G11820	0.13675
AT3G08580	AT3G08580		AT3G08580	0.109747
AT1G72030	AT1G72030	-0.382224
AT2G36835	AT2G36835	-0.429872	AT2G36835	-0.215543
AT4G22490	AT4G22490		AT4G22490	0.138684
AT3G09500	AT3G09500
AT3G45160	AT3G45160	-0.373048
AT3G61580	AT3G61580		AT3G61580	-0.403469
AT1G33140	AT1G33140		AT1G33140	-0.115695
AT2G20690	AT2G20690		AT2G20690
AT1G77510	AT1G77510	0.468351	AT1G77510	0.423221
AT5G43970	AT5G43970		AT5G43970
AT4G33865	AT4G33865
AT5G59500	AT5G59500		AT5G59500	0.0726599
AT4G38680	AT4G38680	-0.406636	AT4G38680	0.0810636
AT2G25080	AT2G25080	-0.756772	AT2G25080	-0.603143
AT4G34220	AT4G34220	-0.649811	AT4G34220	-0.453807
AT3G06070	AT3G06070
AT2G09990	AT2G09990
AT3G57260	AT3G57260	2.62432	AT3G57260	1.08015
AT1G71500	AT1G71500	-0.420023	AT1G71500	-0.10382
AT2G24150	AT2G24150
AT1G67430	AT1G67430		AT1G67430	-0.163576
AT1G78995	AT1G78995
AT5G15320	AT5G15320
AT5G13770	AT5G13770		AT5G13770	0.229877
AT1G22630	AT1G22630	-0.38023	AT1G22630
AT3G56680	AT3G56680
AT5G15970	AT5G15970		AT5G15970	-0.199477
AT3G13230	AT3G13230	-0.429233	AT3G13230
AT2G41940	AT2G41940
AT2G25110	AT2G25110	0.633309
AT3G51950	AT3G51950		AT3G51950	-0.148923
AT3G53740	AT3G53740
AT4G09040	AT4G09040		AT4G09040	-0.281951
AT1G54500	AT1G54500		AT1G54500	-0.0914773
AT1G21600	AT1G21600	-0.345768	AT1G21600	-0.185502
AT4G20440	AT4G20440
AT3G04260	AT3G04260		AT3G04260
AT5G35620	AT5G35620		AT5G35620	-0.102837
AT5G37360	AT5G37360		AT5G37360	-0.097192
AT3G05060	AT3G05060		AT3G05060	0.0935667
AT2G19730	AT2G19730		AT2G19730	-0.131051
AT5G01590	AT5G01590		AT5G01590
AT2G21160	AT2G21160		AT2G21160	0.144665
AT4G09320	AT4G09320		AT4G09320	-0.214931
AT2G01290	AT2G01290		AT2G01290	0.139963
AT4G14420	AT4G14420	0.633575	AT4G14420	0.0518707
AT4G14960	AT4G14960	-0.371856	AT4G14960	-0.151093
AT3G25660	AT3G25660	-0.347367	AT3G25660	-0.210967
AT1G07770	AT1G07770
AT3G25480	AT3G25480		AT3G25480	-0.135655
AT2G26900	AT2G26900		AT2G26900	0.058252
AT1G74970	AT1G74970	-0.280739	AT1G74970	-0.362684
AT5G57120	AT5G57120		AT5G57120
AT5G21920	AT5G21920	-0.341916
AT2G37630	AT2G37630

## Sheet: AZD-UP
Supplemental Table 3: List of AZD8055 up-regulated genes for comparisons with transcriptome and proteome of fer-4
AZD-UP (Dong et al 2015)	Detected transcript	DE transcript FC	Detected protein	DE protein FC		Stats table
AT2G36970	AT2G36970						Total fer	Total AZD UP	DE fer	DE AZD DN	Percent DE fer	Percent AZD DN	p-value
AT2G47710	AT2G47710		AT2G47710	-0.521637		Total transcript	20413	1543	3908	653	0.191447	0.423202	5.97e-107
AT5G64240	AT5G64240	0.684643				Up in fer transcript	3908	653	2299	607	0.58828	0.929556	8.58e-102
AT4G13540	AT4G13540	0.853918				Dn in fer transcript	3908	653	1609	46	0.41172	0.0704441	1
AT3G54620	AT3G54620		AT3G54620	-0.148935		Total protein	7220	512	4133	421	0.572438	0.822266	3.58e-36
AT1G32928	AT1G32928					Up in fer protein	4133	421	2349	374	0.568352	0.888361	6.07e-52
AT2G37970	AT2G37970		AT2G37970	0.126544		Dn in fer protein	4133	421	1784	47	0.431648	0.111639	1
AT4G16520	AT4G16520
AT3G58750	AT3G58750		AT3G58750	0.133936
AT3G19553	AT3G19553
AT2G44350	AT2G44350		AT2G44350
AT2G34660	AT2G34660	0.666934	AT2G34660	0.0663081
AT3G05670	AT3G05670		AT3G05670	0.172908
AT2G30020	AT2G30020
AT4G36800	AT4G36800		AT4G36800	0.107892
AT5G45360	AT5G45360
AT2G31820	AT2G31820
AT1G71040	AT1G71040	0.663163	AT1G71040
AT1G19660	AT1G19660	0.669505
AT4G36210	AT4G36210	0.670143	AT4G36210	0.0650067
AT2G42490	AT2G42490		AT2G42490	0.261908
AT5G11520	AT5G11520		AT5G11520
AT5G53550	AT5G53550		AT5G53550	0.526155
AT1G20440	AT1G20440	-0.664384	AT1G20440	-0.332266
AT1G51700	AT1G51700		AT1G51700	-0.172901
AT1G14740	AT1G14740
AT2G01008	AT2G01008
AT1G02816	AT1G02816	0.680589	AT1G02816	0.357885
AT4G37520	AT4G37520	1.35463	AT4G37520	0.498652
AT5G18170	AT5G18170	0.699807	AT5G18170	0.219107
AT2G28910	AT2G28910
AT1G79670	AT1G79670
AT5G62470	AT5G62470
AT4G39950	AT4G39950	1.86876
AT4G17830	AT4G17830		AT4G17830	0.107873
AT2G16740	AT2G16740
AT4G24690	AT4G24690	0.370413
AT2G35680	AT2G35680
AT5G46780	AT5G46780	0.659322
AT4G05320	AT4G05320
AT1G50600	AT1G50600		AT1G50600	-0.108412
AT4G21450	AT4G21450		AT4G21450	-0.18746
AT5G24470	AT5G24470
AT3G63500	AT3G63500		AT3G63500	-0.143664
AT4G23570	AT4G23570		AT4G23570	0.111508
AT5G25280	AT5G25280
AT4G28300	AT4G28300	0.415511	AT4G28300	0.130989
AT1G79380	AT1G79380		AT1G79380	0.0657519
AT1G55110	AT1G55110		AT1G55110	0.307654
AT4G13830	AT4G13830
AT2G42750	AT2G42750		AT2G42750
AT1G20630	AT1G20630		AT1G20630
AT1G66580	AT1G66580		AT1G66580	0.147857
AT2G17200	AT2G17200		AT2G17200	-0.0929058
AT2G18350	AT2G18350
AT1G12140	AT1G12140		AT1G12140
AT5G58090	AT5G58090		AT5G58090
AT1G44820	AT1G44820		AT1G44820	0.0590927
AT1G43890	AT1G43890		AT1G43890	0.0867354
AT3G63000	AT3G63000		AT3G63000	0.28879
AT1G07530	AT1G07530
AT2G33480	AT2G33480
AT3G15060	AT3G15060		AT3G15060	0.0785331
AT5G04750	AT5G04750	0.503754
AT1G69410	AT1G69410		AT1G69410	0.135123
AT5G66760	AT5G66760		AT5G66760
AT3G24550	AT3G24550		AT3G24550
AT1G20780	AT1G20780		AT1G20780	0.223327
AT2G28720	AT2G28720
AT2G05630	AT2G05630	0.662438
AT1G17620	AT1G17620		AT1G17620
AT5G58020	AT5G58020
AT2G18090	AT2G18090
AT4G33540	AT4G33540	2.08841	AT4G33540	0.167615
AT4G20850	AT4G20850		AT4G20850	0.0734664
AT5G10450	AT5G10450		AT5G10450
AT3G04090	AT3G04090
AT4G33740	AT4G33740		AT4G33740	-0.17825
AT5G04850	AT5G04850
AT1G01140	AT1G01140	0.521313	AT1G01140	0.134847
AT1G02305	AT1G02305	0.561223	AT1G02305	0.203322
AT2G17705	AT2G17705
AT1G12640	AT1G12640		AT1G12640	0.0769248
AT3G02040	AT3G02040
AT5G45350	AT5G45350
AT5G04930	AT5G04930		AT5G04930	0.40282
AT1G56460	AT1G56460	0.504197
AT5G57630	AT5G57630	1.43021
AT2G26920	AT2G26920
AT1G03380	AT1G03380
AT5G11970	AT5G11970
AT5G22450	AT5G22450
AT1G12110	AT1G12110		AT1G12110
AT2G32240	AT2G32240	-0.258259	AT2G32240	0.0907282
AT4G32040	AT4G32040
AT3G10300	AT3G10300		AT3G10300	0.227182
AT1G03970	AT1G03970		AT1G03970	0.267044
AT5G54500	AT5G54500	0.639344	AT5G54500	0.094704
AT5G09680	AT5G09680		AT5G09680	0.0772354
AT5G40720	AT5G40720	1.11586
AT1G27130	AT1G27130		AT1G27130
AT5G47200	AT5G47200		AT5G47200	0.120034
AT1G61100	AT1G61100
AT2G46330	AT2G46330
AT1G25390	AT1G25390
AT1G31820	AT1G31820
AT2G21060	AT2G21060
AT2G04690	AT2G04690		AT2G04690	0.203185
AT2G18730	AT2G18730		AT2G18730	0.354447
AT5G67480	AT5G67480	1.15946
AT1G09560	AT1G09560	0.694091	AT1G09560	0.197038
AT5G35735	AT5G35735	1.10689	AT5G35735	0.858582
AT1G21080	AT1G21080		AT1G21080	-0.175809
AT1G65845	AT1G65845	1.21388
AT5G13720	AT5G13720		AT5G13720
AT4G02520	AT4G02520	1.14442	AT4G02520	0.31695
AT2G39450	AT2G39450
AT5G01740	AT5G01740
AT1G53570	AT1G53570
AT5G13810	AT5G13810
AT3G45260	AT3G45260		AT3G45260	0.204564
AT5G42900	AT5G42900
AT4G24990	AT4G24990	0.491213	AT4G24990
AT5G59540	AT5G59540
AT4G15800	AT4G15800		AT4G15800	0.903623
AT1G64710	AT1G64710		AT1G64710	0.227524
AT1G01820	AT1G01820		AT1G01820	0.361213
AT5G10860	AT5G10860		AT5G10860	-0.155937
AT5G44130	AT5G44130	-1.94632	AT5G44130	-0.547815
AT5G46470	AT5G46470
AT2G33590	AT2G33590		AT2G33590	0.059507
AT1G10170	AT1G10170		AT1G10170
AT2G29420	AT2G29420	1.13502	AT2G29420	0.484612
AT1G08820	AT1G08820		AT1G08820	0.243952
AT1G76920	AT1G76920
AT1G73030	AT1G73030		AT1G73030	-0.192732
AT3G48090	AT3G48090		AT3G48090	0.293591
AT5G21940	AT5G21940	0.984013
AT2G02180	AT2G02180
AT1G61250	AT1G61250		AT1G61250	0.154211
AT1G80310	AT1G80310	0.555258	AT1G80310	0.49984
AT2G38860	AT2G38860	0.8143	AT2G38860	0.508564
AT5G48180	AT5G48180		AT5G48180	0.293418
AT4G35750	AT4G35750
AT1G50020	AT1G50020		AT1G50020
AT1G27290	AT1G27290	0.781128
AT1G23390	AT1G23390	0.795739
AT4G33910	AT4G33910
AT2G31570	AT2G31570		AT2G31570	-0.230556
AT5G39590	AT5G39590	0.565671	AT5G39590	-0.144558
AT2G32800	AT2G32800	0.980811	AT2G32800
AT1G78830	AT1G78830		AT1G78830
AT2G18950	AT2G18950	0.875838	AT2G18950	0.496544
AT1G77930	AT1G77930		AT1G77930
AT3G57330	AT3G57330	0.691238	AT3G57330	0.25427
AT5G16800	AT5G16800
AT4G02350	AT4G02350		AT4G02350
AT3G59350	AT3G59350		AT3G59350
AT3G26510	AT3G26510	0.599459
AT5G26030	AT5G26030	0.543984
AT4G27960	AT4G27960
AT2G01650	AT2G01650		AT2G01650	0.242229
AT3G05290	AT3G05290
AT1G21410	AT1G21410
AT3G18370	AT3G18370		AT3G18370	0.664556
AT2G41410	AT2G41410	0.866588	AT2G41410	0.585786
AT5G39050	AT5G39050		AT5G39050	0.353047
AT1G71100	AT1G71100		AT1G71100	0.140556
AT3G51840	AT3G51840	0.817601	AT3G51840	0.160966
AT5G43780	AT5G43780	1.10927	AT5G43780	0.130776
AT4G30670	AT4G30670
AT5G63880	AT5G63880	0.802064	AT5G63880	0.182268
AT2G31585	AT2G31585
AT1G02710
AT4G16690	AT4G16690	-0.982511
AT5G48160	AT5G48160
AT5G56340	AT5G56340
AT5G01800	AT5G01800
AT1G28200	AT1G28200		AT1G28200	-0.108481
AT2G02360	AT2G02360
AT3G52240	AT3G52240
AT3G59940	AT3G59940	0.583741
AT1G07240	AT1G07240		AT1G07240	0.210423
AT3G23280	AT3G23280		AT3G23280
AT2G25900	AT2G25900
AT3G12360	AT3G12360
AT4G16190	AT4G16190	0.618891	AT4G16190	0.517534
AT3G24927
AT3G48360	AT3G48360	1.80125
AT5G10770	AT5G10770	-0.350593	AT5G10770
AT5G53330	AT5G53330	0.605819
AT3G54680	AT3G54680
AT1G67310	AT1G67310	0.759434	AT1G67310	0.308247
AT1G07630	AT1G07630
AT1G50740	AT1G50740
AT5G06560	AT5G06560
AT1G09100	AT1G09100
AT3G22850	AT3G22850	0.758855	AT3G22850	0.21352
AT3G07700	AT3G07700		AT3G07700	0.390812
AT4G02410	AT4G02410
AT3G54140	AT3G54140	-0.354858	AT3G54140	0.196353
AT5G06320	AT5G06320	0.356351	AT5G06320	0.409224
AT3G16857	AT3G16857	0.704509	AT3G16857
AT4G37180	AT4G37180
AT5G27380	AT5G27380	0.784752	AT5G27380	0.264907
AT1G27200	AT1G27200
AT4G17245	AT4G17245	0.620481
AT4G12040	AT4G12040
AT3G25760	AT3G25760	2.22308	AT3G25760	1.77539
AT4G30790	AT4G30790
AT2G34730	AT2G34730
AT1G71880	AT1G71880	1.06754	AT1G71880	0.280134
AT3G16190	AT3G16190	0.617411	AT3G16190	0.226921
AT1G45976	AT1G45976
AT4G37120	AT4G37120		AT4G37120	0.30638
AT3G57880	AT3G57880		AT3G57880	0.141324
AT2G22500	AT2G22500		AT2G22500	0.317237
AT3G12580	AT3G12580	-0.334956	AT3G12580	-0.160402
AT4G33980	AT4G33980
AT4G03030	AT4G03030
AT5G65430	AT5G65430		AT5G65430	-0.156395
AT3G55270	AT3G55270		AT3G55270	0.157146
AT1G14200	AT1G14200	0.919113
AT5G20280	AT5G20280		AT5G20280
AT3G23920	AT3G23920		AT3G23920	0.119485
AT5G03730	AT5G03730
AT3G13110	AT3G13110	0.468957	AT3G13110	0.370979
AT3G28450	AT3G28450		AT3G28450	0.277693
AT1G76410	AT1G76410
AT5G66200	AT5G66200		AT5G66200	-0.154551
AT1G24160	AT1G24160		AT1G24160
AT4G34120	AT4G34120		AT4G34120	-0.313345
AT4G32300	AT4G32300		AT4G32300	0.145519
AT5G20010	AT5G20010		AT5G20010	-0.18036
AT1G07310	AT1G07310
AT1G15230	AT1G15230	0.588641	AT1G15230	0.428033
AT2G30870	AT2G30870	0.678489	AT2G30870	0.277942
AT2G25200	AT2G25200	0.582841
AT2G41730	AT2G41730
AT3G62830	AT3G62830	1.01576	AT3G62830	0.195731
AT5G58620	AT5G58620
AT5G26740	AT5G26740		AT5G26740	0.116772
AT3G49120	AT3G49120	1.55045	AT3G49120	0.690923
AT5G65750	AT5G65750		AT5G65750	0.151506
AT4G15490	AT4G15490	0.89306
AT3G11690	AT3G11690	-0.584968
AT1G21450	AT1G21450
AT4G16790	AT4G16790
AT4G36760	AT4G36760	0.686622	AT4G36760	0.106405
AT1G78600	AT1G78600
AT3G48780	AT3G48780
AT1G65500	AT1G65500	1.64232
AT3G48530	AT3G48530	0.537468	AT3G48530	0.15081
AT3G50950	AT3G50950		AT3G50950
AT2G33380	AT2G33380	1.41709	AT2G33380	1.05361
AT4G19160	AT4G19160
AT3G05937	AT3G05937
AT3G61630	AT3G61630
AT4G08540	AT4G08540
AT5G39030	AT5G39030
AT5G10650	AT5G10650	0.734426
AT1G30500	AT1G30500
AT1G01490	AT1G01490	0.519528
AT3G02150	AT3G02150
AT1G25275	AT1G25275	0.567486
AT4G31540	AT4G31540		AT4G31540	0.51784
AT4G30600	AT4G30600		AT4G30600	0.110369
AT5G57655	AT5G57655	0.900181	AT5G57655	0.238688
AT3G17820	AT3G17820	0.834294	AT3G17820	0.25821
AT5G65660	AT5G65660
AT3G14060	AT3G14060	1.97341
AT5G47880	AT5G47880		AT5G47880
AT4G31450	AT4G31450
AT1G01550	AT1G01550
AT1G04960	AT1G04960
AT1G78280	AT1G78280		AT1G78280	0.432628
AT2G26440	AT2G26440
AT1G56660	AT1G56660	-0.516894	AT1G56660	0.237169
AT2G11520	AT2G11520		AT2G11520	0.245844
AT2G46620	AT2G46620
AT3G10250	AT3G10250		AT3G10250	0.248644
AT5G20190	AT5G20190	0.399147
AT4G33300	AT4G33300
AT4G09030	AT4G09030
AT3G24500	AT3G24500
AT1G76150	AT1G76150	0.589953	AT1G76150	0.0747218
AT1G26270	AT1G26270
AT5G42870	AT5G42870		AT5G42870	0.210012
AT1G76580	AT1G76580	0.781289
AT4G34460	AT4G34460		AT4G34460	0.120992
AT4G23850	AT4G23850	0.386341	AT4G23850	0.142332
AT3G11810	AT3G11810
AT5G60360	AT5G60360	0.474609	AT5G60360	0.290617
AT1G77770	AT1G77770
AT2G43510	AT2G43510	4.21456	AT2G43510	1.9631
AT4G15760	AT4G15760	0.747959	AT4G15760	0.359174
AT1G22370	AT1G22370
AT1G23710	AT1G23710
AT2G27580	AT2G27580
AT5G20400	AT5G20400	1.32317
AT5G66250	AT5G66250
AT4G32070	AT4G32070		AT4G32070
AT1G47128	AT1G47128	0.40904	AT1G47128	0.295657
AT1G03080	AT1G03080	0.626308
AT3G03020	AT3G03020
AT2G33150	AT2G33150		AT2G33150
AT3G14990	AT3G14990	0.999331	AT3G14990	0.294314
AT1G33970	AT1G33970
AT5G59420	AT5G59420	0.419141	AT5G59420
AT4G28400	AT4G28400		AT4G28400
AT3G51860	AT3G51860	1.9574	AT3G51860	-0.246737
AT4G23250	AT4G23250		AT4G23250	0.378471
AT2G30990	AT2G30990
AT1G25220	AT1G25220	0.683311	AT1G25220	0.369672
AT5G20050	AT5G20050
AT2G01450	AT2G01450
AT2G01190	AT2G01190		AT2G01190	-0.144521
AT2G28400	AT2G28400
AT5G03490	AT5G03490		AT5G03490	0.247978
AT1G67970	AT1G67970	1.13906
AT1G60490	AT1G60490
AT4G18580	AT4G18580
AT1G67920	AT1G67920	2.18037
AT2G20560	AT2G20560
AT5G04760	AT5G04760	0.52232
AT4G00550	AT4G00550
AT2G31880	AT2G31880	0.410635	AT2G31880	0.35014
AT2G41430	AT2G41430		AT2G41430	-0.15208
AT1G36370	AT1G36370		AT1G36370	1.08724
AT3G23150	AT3G23150
AT1G04780	AT1G04780		AT1G04780	0.189026
AT4G17530	AT4G17530
AT1G34370	AT1G34370
AT3G25600	AT3G25600
AT3G18820	AT3G18820	0.429645	AT3G18820	0.111599
AT4G30470	AT4G30470
AT1G73080	AT1G73080		AT1G73080	0.262857
AT5G07470	AT5G07470
AT5G21170	AT5G21170		AT5G21170
AT5G18310	AT5G18310	1.2438
AT3G19240	AT3G19240		AT3G19240
AT2G47130	AT2G47130	1.0289	AT2G47130	0.426153
AT5G22090	AT5G22090
AT4G29380	AT4G29380	0.662686	AT4G29380	-0.189008
AT1G10410	AT1G10410	0.561652
AT5G25350	AT5G25350
AT1G62200	AT1G62200
AT5G23050	AT5G23050		AT5G23050
AT1G66920	AT1G66920	1.81906
AT1G77450	AT1G77450
AT3G03890	AT3G03890
AT1G55920	AT1G55920
AT2G36950	AT2G36950
AT3G49590	AT3G49590		AT3G49590	-0.138988
AT5G65200	AT5G65200	1.71227
AT1G79270	AT1G79270	-0.427203
AT5G66730	AT5G66730
AT1G65820	AT1G65820	0.735898	AT1G65820	0.615201
AT1G13960	AT1G13960
AT1G21520	AT1G21520	2.57925
AT5G44290	AT5G44290
AT5G48370	AT5G48370		AT5G48370	0.115232
AT1G13245	AT1G13245
AT4G02860	AT4G02860		AT4G02860
AT5G64660	AT5G64660
AT4G24570	AT4G24570
AT5G54490	AT5G54490
AT5G47860	AT5G47860		AT5G47860	0.164474
AT4G29040	AT4G29040
AT1G10150	AT1G10150
AT5G57900	AT5G57900	0.676206
AT3G08850	AT3G08850		AT3G08850	0.0990426
AT1G72920	AT1G72920
AT3G05490	AT3G05490
AT4G19390	AT4G19390	1.16367	AT4G19390	0.289832
AT2G15880	AT2G15880
AT5G56350	AT5G56350	0.541241	AT5G56350
AT1G64810	AT1G64810
AT4G26750	AT4G26750		AT4G26750	0.106683
AT2G24180	AT2G24180	0.822511	AT2G24180	0.415818
AT3G22160	AT3G22160	1.85976
AT5G18480	AT5G18480		AT5G18480	0.152345
AT1G26800	AT1G26800	0.683288
AT5G13550	AT5G13550		AT5G13550	0.527612
AT3G54880	AT3G54880
AT3G08690	AT3G08690
AT3G23540	AT3G23540		AT3G23540	0.126778
AT4G33565	AT4G33565	0.842699
AT5G20000	AT5G20000		AT5G20000
AT3G48760	AT3G48760		AT3G48760	0.183233
AT2G47800	AT2G47800		AT2G47800
AT3G49800	AT3G49800		AT3G49800
AT2G02930	AT2G02930	2.16721
AT2G17840	AT2G17840	-0.352648	AT2G17840
AT2G46680	AT2G46680	1.25257
AT4G16563	AT4G16563
AT3G06860	AT3G06860		AT3G06860	0.140534
AT5G04040	AT5G04040
AT1G73040	AT1G73040
AT5G66880	AT5G66880		AT5G66880	0.108868
AT3G07360	AT3G07360
AT4G30460	AT4G30460	0.790672
AT4G10970	AT4G10970
AT3G57450	AT3G57450
AT2G31390	AT2G31390	0.591415	AT2G31390	0.250974
AT3G26100	AT3G26100
AT5G46500	AT5G46500
AT5G17860	AT5G17860	2.22198
AT5G54300	AT5G54300
AT3G56360	AT3G56360
AT4G26160	AT4G26160		AT4G26160	0.141529
AT5G05730	AT5G05730	1.27704	AT5G05730	0.518235
AT2G31800	AT2G31800		AT2G31800	0.119257
AT3G44630	AT3G44630
AT5G61530	AT5G61530
AT4G16760	AT4G16760	0.922353	AT4G16760	0.365761
AT5G28050	AT5G28050		AT5G28050	-0.198415
AT1G61667	AT1G61667
AT2G45170	AT2G45170	0.590765
AT2G26230	AT2G26230		AT2G26230	0.279723
AT3G15356	AT3G15356	1.94605	AT3G15356	0.846777
AT2G02370	AT2G02370	0.820505
AT2G31260	AT2G31260
ATMG00020
AT1G03220	AT1G03220		AT1G03220	0.105481
AT4G33940	AT4G33940
AT1G33590	AT1G33590	0.508217	AT1G33590	0.247816
AT4G31550	AT4G31550
AT4G38940	AT4G38940
AT1G28660	AT1G28660
AT3G02875	AT3G02875	1.16072	AT3G02875	0.278246
AT2G15480	AT2G15480
AT4G22530	AT4G22530		AT4G22530	0.117718
AT5G44070	AT5G44070		AT5G44070	0.0895371
AT1G06180	AT1G06180	1.36347
AT3G21520	AT3G21520	2.38847
AT1G01730	AT1G01730	0.843813
AT3G17410	AT3G17410		AT3G17410
AT3G26580	AT3G26580	-0.284562	AT3G26580
AT5G14930	AT5G14930	0.530288
AT5G49360	AT5G49360		AT5G49360	-0.0970767
AT5G05190	AT5G05190
AT2G21620	AT2G21620		AT2G21620	-0.18072
AT1G77120	AT1G77120		AT1G77120
AT5G11840	AT5G11840		AT5G11840	0.224684
AT1G22360	AT1G22360	0.664772	AT1G22360	0.343861
AT5G59450	AT5G59450
AT2G27830	AT2G27830
AT1G50460	AT1G50460		AT1G50460	0.206114
AT2G35230	AT2G35230
AT4G11650	AT4G11650	2.93538
AT2G42040	AT2G42040
AT3G13790	AT3G13790	2.77917	AT3G13790	0.716307
AT1G09240	AT1G09240	1.48717
AT2G15890	AT2G15890	0.737034
AT1G71240	AT1G71240		AT1G71240	0.449013
AT5G47070	AT5G47070		AT5G47070	0.239477
AT2G30440	AT2G30440
AT3G50210	AT3G50210		AT3G50210
AT5G64220	AT5G64220		AT5G64220
AT2G36780	AT2G36780
AT5G65910	AT5G65910		AT5G65910
AT1G04970	AT1G04970	0.641421	AT1G04970	0.150477
AT4G30190	AT4G30190		AT4G30190	-0.110944
AT2G42280	AT2G42280
AT4G22690	AT4G22690	-0.572207	AT4G22690	0.101569
AT3G14830	AT3G14830
AT3G18690	AT3G18690
AT5G50380	AT5G50380		AT5G50380	0.385267
AT3G49780	AT3G49780	2.44049
AT5G55860	AT5G55860		AT5G55860	0.072075
AT5G25240	AT5G25240
AT4G00330	AT4G00330		AT4G00330	0.271746
AT1G21390	AT1G21390	1.02679
AT1G16500	AT1G16500
AT2G24550	AT2G24550	0.686325
AT3G50770	AT3G50770	2.12375
AT5G39670	AT5G39670	1.42883
AT1G63090	AT1G63090
AT5G64190	AT5G64190	1.84823
AT4G24220	AT4G24220		AT4G24220	0.159593
AT5G40240	AT5G40240
AT2G33580	AT2G33580	0.564478
AT1G17420	AT1G17420	0.786641	AT1G17420	1.02333
AT1G23120	AT1G23120	2.00749
AT5G03610	AT5G03610
AT3G59900	AT3G59900	-1.16806
AT1G53430	AT1G53430		AT1G53430
AT1G01725	AT1G01725
AT1G12200	AT1G12200
AT5G27350	AT5G27350	0.618363	AT5G27350	0.469522
AT4G31860	AT4G31860	0.525708
AT1G16110	AT1G16110
AT1G55510	AT1G55510
AT3G54420	AT3G54420	1.22722	AT3G54420	0.401472
AT1G22070	AT1G22070	0.482242
AT3G57410	AT3G57410		AT3G57410	-0.239073
AT4G18930	AT4G18930	1.07667	AT4G18930	0.34095
AT5G24210	AT5G24210	0.51715
AT1G19380	AT1G19380
AT4G01610	AT4G01610	0.863725	AT4G01610	0.523212
AT1G73980	AT1G73980	0.552138	AT1G73980	0.286913
AT2G42790	AT2G42790	1.10591	AT2G42790	0.365099
AT1G35190	AT1G35190	0.930721
AT4G08500	AT4G08500
AT3G44880	AT3G44880		AT3G44880	0.360829
AT3G43430	AT3G43430
AT2G17520	AT2G17520
AT1G22280	AT1G22280	0.475774	AT1G22280	0.100756
AT1G44100	AT1G44100
AT1G33560	AT1G33560	0.859713
AT2G38790	AT2G38790
AT3G29160	AT3G29160		AT3G29160
AT5G11090	AT5G11090
AT3G08710	AT3G08710		AT3G08710
AT4G39230	AT4G39230	0.939074	AT4G39230	0.389137
AT1G11310	AT1G11310	0.482241	AT1G11310
AT2G27090	AT2G27090
AT4G28390	AT4G28390	0.815606
AT1G72890	AT1G72890
AT5G17640	AT5G17640
AT4G31351
AT3G12700	AT3G12700		AT3G12700
AT1G09070	AT1G09070		AT1G09070
AT2G40110	AT2G40110
AT3G17700	AT3G17700
AT5G08660	AT5G08660		AT5G08660	0.0611576
AT2G36410	AT2G36410
AT3G50910	AT3G50910	0.765108	AT3G50910
AT2G22660	AT2G22660	0.546935
AT5G22270	AT5G22270	1.1663
AT4G13530	AT4G13530
AT3G54640	AT3G54640	1.14924	AT3G54640	0.400125
AT2G19710	AT2G19710
AT5G62540	AT5G62540
AT5G11950	AT5G11950		AT5G11950
AT1G25550	AT1G25550
AT2G02870	AT2G02870
AT2G22480	AT2G22480		AT2G22480	-0.106229
AT2G39570	AT2G39570
AT3G10500	AT3G10500
AT2G39660	AT2G39660	1.84132	AT2G39660	0.333064
AT4G09760	AT4G09760
AT1G74330	AT1G74330
AT2G46430	AT2G46430	0.521568	AT2G46430	0.0862301
AT5G45550	AT5G45550		AT5G45550	0.0955513
AT3G51130	AT3G51130		AT3G51130	0.26246
AT4G35630	AT4G35630	0.522406	AT4G35630	0.226176
AT3G50830	AT3G50830
AT4G21580	AT4G21580	0.672397	AT4G21580	0.186205
AT2G43400	AT2G43400		AT2G43400	0.0935009
AT5G51640	AT5G51640
AT1G72680	AT1G72680	1.0351	AT1G72680	0.179053
AT5G17380	AT5G17380		AT5G17380	0.255308
AT5G43190	AT5G43190	0.591026
AT3G62720	AT3G62720
AT2G23680	AT2G23680
AT3G52340	AT3G52340		AT3G52340	0.10708
AT1G78000	AT1G78000
AT4G25900	AT4G25900	0.943629	AT4G25900	0.269606
AT3G54100	AT3G54100
AT3G15580	AT3G15580	0.439115
AT5G02490	AT5G02490	1.18234	AT5G02490	0.345308
AT5G28770	AT5G28770
AT1G03940	AT1G03940	2.47696
AT4G31240	AT4G31240
AT1G28330	AT1G28330	0.413594
AT1G13260	AT1G13260	0.415356
AT5G43430	AT5G43430		AT5G43430
AT2G15042	AT2G15042	2.37001
AT2G39650	AT2G39650	-0.740345
AT3G19930	AT3G19930		AT3G19930	0.355593
AT4G29050	AT4G29050
AT1G35670	AT1G35670		AT1G35670
AT3G49490	AT3G49490
AT3G51000	AT3G51000	0.720546	AT3G51000	0.344329
AT1G76960	AT1G76960	1.31636
AT1G76700	AT1G76700
AT1G75750	AT1G75750	-2.22741	AT1G75750	-1.28986
AT1G75490	AT1G75490	2.68561
AT5G43580	AT5G43580	0.881185	AT5G43580	1.08736
AT1G31130	AT1G31130		AT1G31130	0.159017
AT3G61890	AT3G61890	0.588389
AT1G68670	AT1G68670		AT1G68670	0.288838
AT1G23870	AT1G23870	1.03953	AT1G23870	0.190267
AT2G30550	AT2G30550	0.803615
AT2G26740	AT2G26740	0.958674	AT2G26740	0.616079
AT4G34890	AT4G34890		AT4G34890	0.182311
AT3G51920	AT3G51920	-0.301462
AT5G57035	AT5G57035		AT5G57035	0.196852
AT4G27900	AT4G27900
AT4G34710	AT4G34710	1.36064
AT4G39140	AT4G39140
AT5G22250	AT5G22250
AT5G48380	AT5G48380	1.01498	AT5G48380	0.178442
AT5G02290	AT5G02290		AT5G02290
AT2G41220	AT2G41220		AT2G41220
AT4G08870	AT4G08870	2.24557	AT4G08870	1.1978
AT2G19460	AT2G19460	-0.787968
AT5G41761	AT5G41761	3.17036
AT2G15830	AT2G15830
AT5G64370	AT5G64370		AT5G64370	0.218626
AT5G11670	AT5G11670	0.452259	AT5G11670	0.324999
AT1G29760	AT1G29760		AT1G29760	0.3789
AT4G24590	AT4G24590
AT5G02020	AT5G02020
AT3G46450	AT3G46450
AT5G13200	AT5G13200		AT5G13200	0.24952
AT2G44490	AT2G44490		AT2G44490	-0.0931279
AT5G58120	AT5G58120
AT5G64430	AT5G64430		AT5G64430	0.48235
AT4G12735	AT4G12735
AT5G28010
AT2G03760	AT2G03760		AT2G03760	0.286676
AT1G74450	AT1G74450
AT4G36900	AT4G36900	0.967255
AT5G66930	AT5G66930		AT5G66930	0.149775
AT3G50740	AT3G50740	1.14498
AT1G19770	AT1G19770	-0.324769	AT1G19770	0.197118
AT4G19420	AT4G19420	0.465429	AT4G19420	0.204939
AT2G15570	AT2G15570		AT2G15570
AT2G27150	AT2G27150		AT2G27150	0.296551
AT5G61210	AT5G61210	0.82527	AT5G61210
AT5G53350	AT5G53350		AT5G53350
AT4G27450	AT4G27450	1.21875	AT4G27450	0.192837
AT5G45900	AT5G45900		AT5G45900	0.22802
AT1G75440	AT1G75440
AT2G23840	AT2G23840
AT1G06620	AT1G06620	2.79371	AT1G06620	0.892105
AT1G44770	AT1G44770
AT5G54870	AT5G54870		AT5G54870	0.338312
AT1G76130	AT1G76130
AT3G20410	AT3G20410		AT3G20410	0.410864
AT1G33110	AT1G33110
AT1G76360	AT1G76360
AT4G08930	AT4G08930
AT4G23180	AT4G23180		AT4G23180	0.0894151
AT4G36500	AT4G36500		AT4G36500	0.107419
AT5G66070	AT5G66070
AT1G78420	AT1G78420
AT4G24120	AT4G24120	0.972171
AT5G38200	AT5G38200
AT4G16670	AT4G16670
AT1G20880	AT1G20880		AT1G20880	0.260253
AT2G18660	AT2G18660	2.13443
AT2G20920	AT2G20920		AT2G20920
AT1G76390	AT1G76390		AT1G76390	0.16545
AT1G58360	AT1G58360	0.805382	AT1G58360	0.31418
AT4G30490	AT4G30490		AT4G30490
AT4G11360	AT4G11360
AT5G61640	AT5G61640	0.84745	AT5G61640	0.328217
AT2G31200	AT2G31200
AT3G20340	AT3G20340	2.38501
AT3G46600	AT3G46600	0.635108
AT3G12830	AT3G12830	1.24043
AT3G50060	AT3G50060
AT3G53810	AT3G53810
AT3G26170	AT3G26170	0.905001	AT3G26170	0.0906115
AT1G03495
AT3G06810	AT3G06810		AT3G06810	0.122517
AT2G37150	AT2G37150
AT2G13790	AT2G13790	0.776085
AT5G44260	AT5G44260
AT3G04000	AT3G04000	1.87922	AT3G04000	1.0432
AT3G51730	AT3G51730	0.474887	AT3G51730	0.441736
AT5G54730	AT5G54730
AT2G38465	AT2G38465		AT2G38465	0.150677
AT4G36410	AT4G36410
AT1G22890	AT1G22890
AT1G02860	AT1G02860
AT3G16720	AT3G16720
AT5G23350
AT1G76520	AT1G76520	0.797605
AT1G54090	AT1G54090	-0.333294	AT1G54090	0.0957196
AT5G65110	AT5G65110		AT5G65110	0.325494
AT3G10640	AT3G10640
AT4G00900	AT4G00900		AT4G00900
AT3G52800	AT3G52800
AT3G52450	AT3G52450
AT1G76970	AT1G76970	1.35923	AT1G76970	0.170439
AT4G00355	AT4G00355	0.464241	AT4G00355	0.152925
AT5G11650	AT5G11650
AT2G27510	AT2G27510		AT2G27510
AT1G32700	AT1G32700	0.798857
AT2G22470	AT2G22470
AT1G66480	AT1G66480
AT5G59220	AT5G59220
AT2G31090	AT2G31090
AT1G71030	AT1G71030	0.864466
AT5G54960	AT5G54960	0.941906	AT5G54960	0.37898
AT2G20900	AT2G20900		AT2G20900	0.206529
AT1G15740	AT1G15740	0.761199
AT5G35970	AT5G35970		AT5G35970
AT2G19130	AT2G19130
AT4G04620	AT4G04620
AT4G26060	AT4G26060	1.12352
AT1G59870	AT1G59870	0.926516	AT1G59870	0.16966
AT1G20510	AT1G20510		AT1G20510	0.69657
AT1G32920	AT1G32920	-0.469723
AT1G27300	AT1G27300	0.725859	AT1G27300	0.289097
AT4G19860	AT4G19860	0.490911
AT3G10420	AT3G10420		AT3G10420	0.292904
AT5G16910	AT5G16910	1.10183
AT3G07780	AT3G07780
AT4G38550	AT4G38550		AT4G38550
AT2G29670	AT2G29670	0.52208
AT1G33610	AT1G33610		AT1G33610	0.635464
AT2G26530	AT2G26530
AT5G65920	AT5G65920
AT4G13110	AT4G13110
AT3G17810	AT3G17810	1.00758	AT3G17810	0.161948
AT3G57550	AT3G57550
AT5G56230	AT5G56230
AT2G03240	AT2G03240
AT3G03470	AT3G03470	1.11551
AT1G55265	AT1G55265
AT3G22370	AT3G22370		AT3G22370	0.322923
AT3G04210	AT3G04210
AT2G15040
AT2G46500	AT2G46500	0.574552
AT1G60730	AT1G60730		AT1G60730	0.564335
AT5G53970	AT5G53970		AT5G53970	0.151792
AT1G29800	AT1G29800
AT1G27020	AT1G27020	0.75945	AT1G27020	0.355634
AT4G30210	AT4G30210	0.517017	AT4G30210	0.292366
AT5G28830	AT5G28830
AT1G64660	AT1G64660	0.572731
AT1G28260	AT1G28260
AT1G23040	AT1G23040	1.39758
AT1G62422	AT1G62422	0.757596
AT1G21010	AT1G21010	0.780066
AT5G50200	AT5G50200	1.81693
AT1G31540	AT1G31540
AT2G20960	AT2G20960		AT2G20960	-0.407693
AT5G18490	AT5G18490
AT2G39210	AT2G39210	1.44709
AT1G75170	AT1G75170		AT1G75170	0.18954
AT4G21534	AT4G21534	1.29476
AT1G09970	AT1G09970	1.03352
AT1G69870	AT1G69870	1.17101
AT1G08920	AT1G08920	0.784513
AT3G63010	AT3G63010	1.38142
AT1G75020	AT1G75020		AT1G75020	0.180417
AT4G18950	AT4G18950		AT4G18950	0.141836
AT3G10930	AT3G10930
AT4G02940	AT4G02940
AT3G13310	AT3G13310	0.794317
AT3G54950	AT3G54950
AT4G37240	AT4G37240
AT5G47560	AT5G47560		AT5G47560	0.267695
AT1G08315	AT1G08315
AT3G19010	AT3G19010	0.620427	AT3G19010	0.409534
AT4G27745	AT4G27745
AT5G59550	AT5G59550
AT3G50350	AT3G50350
AT4G24160	AT4G24160		AT4G24160
AT1G26930	AT1G26930	1.67452
AT3G22750	AT3G22750
AT5G25440	AT5G25440
AT4G25390	AT4G25390	0.764435
AT1G27730	AT1G27730
AT1G76690	AT1G76690	1.06473
AT4G33040	AT4G33040
AT1G30820	AT1G30820	-0.414159	AT1G30820	0.253949
AT1G73500	AT1G73500	1.26317
AT4G13340	AT4G13340	-0.279033	AT4G13340	-0.190962
AT5G05440	AT5G05440
AT1G65690	AT1G65690	2.06241
AT3G62090	AT3G62090
AT1G07040	AT1G07040		AT1G07040	0.161403
AT2G21500	AT2G21500		AT2G21500	0.19559
AT3G06780	AT3G06780
AT5G66675	AT5G66675
AT3G11840	AT3G11840	1.08376
AT3G48390	AT3G48390
AT4G20110	AT4G20110	1.26745	AT4G20110	0.643837
AT2G23290	AT2G23290
AT3G05165	AT3G05165
AT1G02930	AT1G02930	1.8289	AT1G02930	0.677356
AT5G52250	AT5G52250
AT1G72940	AT1G72940
AT3G43230	AT3G43230
AT1G06840	AT1G06840		AT1G06840
AT2G18050	AT2G18050	1.23294
AT4G20260	AT4G20260		AT4G20260	-0.168304
AT1G70740	AT1G70740
AT3G51890	AT3G51890	0.807529	AT3G51890	0.14083
AT4G29780	AT4G29780	-1.07608
AT1G22530	AT1G22530	-0.377451	AT1G22530	-0.231638
AT2G47000	AT2G47000	0.883542
AT5G58430	AT5G58430		AT5G58430	0.165952
AT4G23270	AT4G23270
AT3G19660	AT3G19660	1.53237
AT1G09740	AT1G09740		AT1G09740	0.124608
AT2G19810	AT2G19810	0.520378
AT1G80300	AT1G80300	0.42901	AT1G80300	0.269108
AT3G14090	AT3G14090	0.568488	AT3G14090
AT2G02220	AT2G02220	0.637566
AT1G19180	AT1G19180
AT1G27100	AT1G27100
AT5G42050	AT5G42050	0.764117
AT3G21780	AT3G21780	1.95555
AT5G01720	AT5G01720	0.914067
AT1G11380	AT1G11380
AT5G62570	AT5G62570
AT3G53230	AT3G53230	1.07376	AT3G53230	0.331775
AT3G01420	AT3G01420	1.23226
AT3G17000	AT3G17000
AT3G08760	AT3G08760
AT1G24530	AT1G24530	0.953464
AT1G14330	AT1G14330
AT2G28630	AT2G28630
AT2G23790	AT2G23790	-0.531415
AT1G51760	AT1G51760	1.62146	AT1G51760	1.06151
AT2G41835	AT2G41835
AT2G14170	AT2G14170		AT2G14170
AT1G22570	AT1G22570
AT3G56400	AT3G56400	0.517668
AT1G24145	AT1G24145	2.18023
AT5G61560	AT5G61560
AT1G03290	AT1G03290	0.776437
AT5G08240	AT5G08240	2.14532
AT2G29720	AT2G29720		AT2G29720	0.168642
AT3G49580	AT3G49580	-1.33643
AT2G17880	AT2G17880	-1.22437
AT3G06850	AT3G06850		AT3G06850	-0.158221
AT5G13820	AT5G13820	1.79307
AT2G29990	AT2G29990		AT2G29990	0.29354
AT5G20910	AT5G20910
AT5G66480	AT5G66480
AT5G13190	AT5G13190
AT4G27300	AT4G27300	0.443972
AT5G57480	AT5G57480	1.52761
AT2G38640	AT2G38640	-0.974894
AT1G55280	AT1G55280		AT1G55280
AT4G14580	AT4G14580
AT4G08850	AT4G08850		AT4G08850	0.213959
AT4G24040	AT4G24040		AT4G24040	0.568758
AT1G06160	AT1G06160	2.24599
AT3G50800	AT3G50800
AT4G08290	AT4G08290
AT1G62480	AT1G62480	-0.826283	AT1G62480	-0.274866
AT1G63800	AT1G63800
AT1G66760	AT1G66760	0.960024
AT3G10985	AT3G10985	0.764893
AT5G27280	AT5G27280
AT4G29190	AT4G29190
AT5G36220	AT5G36220	1.4816	AT5G36220	1.06069
AT1G80920	AT1G80920	0.870633
AT5G06530	AT5G06530	0.62403	AT5G06530	0.159417
AT5G58670	AT5G58670		AT5G58670
AT5G18630	AT5G18630		AT5G18630	0.100199
AT3G50650	AT3G50650
AT5G18670	AT5G18670
AT3G14280	AT3G14280	2.37809
AT3G23550	AT3G23550	2.76879
AT3G22200	AT3G22200		AT3G22200	0.127749
AT5G14640	AT5G14640
AT2G26190	AT2G26190
AT4G11330	AT4G11330
AT2G01340	AT2G01340
AT3G18250	AT3G18250	3.48759
AT3G62770	AT3G62770		AT3G62770	0.14174
AT4G19810	AT4G19810		AT4G19810	0.364985
AT2G02390	AT2G02390	0.968672	AT2G02390	0.284165
AT5G39020	AT5G39020
AT4G20780	AT4G20780	1.40736	AT4G20780	0.134447
AT1G28380	AT1G28380
AT3G46110	AT3G46110	1.03601
AT5G05140	AT5G05140	0.925142
AT3G18560	AT3G18560
AT5G35370	AT5G35370	0.719394
AT5G25770	AT5G25770		AT5G25770	0.642858
AT5G19120	AT5G19120
AT1G22985	AT1G22985
AT5G12930	AT5G12930
AT3G02800	AT3G02800
AT5G61440	AT5G61440
AT4G05070	AT4G05070
AT2G39980	AT2G39980
AT5G47230	AT5G47230
AT3G13080	AT3G13080	0.731568
AT5G66650	AT5G66650	1.09087
AT5G53420	AT5G53420	0.941984
AT2G20500	AT2G20500
AT1G69840	AT1G69840		AT1G69840	0.154232
AT5G14180	AT5G14180	4.89486
AT4G11850	AT4G11850	0.736975	AT4G11850	0.17087
AT1G78850	AT1G78850	-0.349267	AT1G78850
AT4G17250	AT4G17250	0.91709
AT5G24590	AT5G24590
AT1G18270	AT1G18270		AT1G18270	0.127683
AT1G20840	AT1G20840		AT1G20840	0.0639184
AT1G03740	AT1G03740		AT1G03740
AT3G11340	AT3G11340
AT5G10695	AT5G10695
AT1G69450	AT1G69450
AT3G13450	AT3G13450	0.834352
AT5G47240	AT5G47240	0.899494
AT1G54100	AT1G54100		AT1G54100	0.240113
AT5G56550	AT5G56550	1.89024
AT1G42990	AT1G42990
AT2G24240	AT2G24240	1.46583
AT1G61890	AT1G61890
AT3G26200	AT3G26200		AT3G26200	0.637903
AT4G28490	AT4G28490	0.959292
AT3G20250	AT3G20250	0.855276	AT3G20250	0.239674
AT3G55430	AT3G55430		AT3G55430	0.172471
AT5G62020	AT5G62020
AT1G35230	AT1G35230	1.55199
AT1G70810	AT1G70810	1.11967	AT1G70810	0.42623
AT1G09500	AT1G09500	2.26594
AT5G03380	AT5G03380		AT5G03380
AT3G48650
AT1G21240	AT1G21240	2.76096
AT3G29035	AT3G29035
AT2G17500	AT2G17500	1.56638
AT1G56150	AT1G56150	2.22779
AT5G40450	AT5G40450		AT5G40450
AT1G29690	AT1G29690		AT1G29690	0.0697033
AT3G16030	AT3G16030
AT4G09750	AT4G09750	1.39264
AT2G02710	AT2G02710	0.62568
AT2G17290	AT2G17290	0.720393
AT2G15960	AT2G15960	0.936677
AT1G07520	AT1G07520
AT3G50930	AT3G50930	0.469054	AT3G50930	0.893356
AT2G23150	AT2G23150	0.580192
AT4G17460	AT4G17460	-0.760606
AT5G27520	AT5G27520	1.18146
AT1G52200	AT1G52200	1.09348	AT1G52200	0.641427
AT1G08940	AT1G08940
AT1G23440	AT1G23440	0.540843	AT1G23440	0.141659
AT1G64065	AT1G64065
AT4G02380	AT4G02380	0.858138
AT1G52890	AT1G52890	2.67584
AT5G04720	AT5G04720
AT2G03730	AT2G03730
AT4G32250	AT4G32250		AT4G32250	0.123679
AT5G07100	AT5G07100	1.58995
AT3G08860	AT3G08860
AT3G54810	AT3G54810
AT5G52750	AT5G52750	0.844169
AT5G19230	AT5G19230	2.45935	AT5G19230	1.99345
AT5G66440	AT5G66440
AT3G22060	AT3G22060		AT3G22060	0.274092
AT3G24420	AT3G24420
AT5G57910	AT5G57910	1.57331
AT3G19260	AT3G19260	0.631209
AT5G54720	AT5G54720		AT5G54720	0.305344
AT3G49210	AT3G49210
AT1G22930	AT1G22930	0.595808
AT4G33920	AT4G33920
AT4G23010	AT4G23010	0.61533
AT1G72800	AT1G72800
AT5G60270	AT5G60270
AT1G43910	AT1G43910		AT1G43910	0.229498
AT2G28570	AT2G28570
AT1G53580	AT1G53580	0.513964	AT1G53580	0.267365
AT5G64250	AT5G64250		AT5G64250
AT3G50470	AT3G50470
AT5G41100	AT5G41100
AT2G41850	AT2G41850
AT5G58650	AT5G58650
AT5G47220	AT5G47220	0.955321
AT2G45210	AT2G45210
AT5G54940	AT5G54940
AT2G36380	AT2G36380	0.915314	AT2G36380	0.647358
AT3G12740	AT3G12740	0.743149	AT3G12740	0.464306
AT2G23450	AT2G23450	0.655919
AT2G36770	AT2G36770	1.80284
AT4G00970	AT4G00970		AT4G00970	0.239003
AT1G61380	AT1G61380
AT1G72900	AT1G72900
AT5G17330	AT5G17330
AT3G49530	AT3G49530
AT5G56870	AT5G56870	1.88088	AT5G56870	0.193756
AT3G15630	AT3G15630	0.680585
AT2G44080	AT2G44080
AT1G31480	AT1G31480
AT5G62865	AT5G62865
AT2G18700	AT2G18700	0.548225	AT2G18700	-0.28777
AT1G55020	AT1G55020		AT1G55020	0.21536
AT3G63310	AT3G63310	0.488501
AT1G25560	AT1G25560	1.69163
AT3G14680	AT3G14680	2.94387
AT4G20860	AT4G20860	1.581	AT4G20860	0.985899
AT3G50480	AT3G50480	1.04423
AT4G17900	AT4G17900
AT1G68690	AT1G68690
AT2G37940	AT2G37940	0.586326
AT1G77920	AT1G77920
AT1G61360	AT1G61360	1.47434
AT4G21980	AT4G21980	0.536623
AT2G28710	AT2G28710
AT4G18170	AT4G18170	2.71435
AT5G66210	AT5G66210		AT5G66210	0.193846
AT1G62370	AT1G62370	1.24196
AT4G34131	AT4G34131
AT5G08790	AT5G08790	0.842004
AT4G38470	AT4G38470	0.497212	AT4G38470	0.192439
AT1G33030	AT1G33030	4.07599
AT4G11280	AT4G11280
AT2G23810	AT2G23810		AT2G23810	0.623708
AT4G18880	AT4G18880	0.472037
AT3G13430	AT3G13430
AT1G62510	AT1G62510	-0.765769
AT3G26220	AT3G26220	1.94866	AT3G26220	1.02933
AT1G07135	AT1G07135	-0.599893
AT5G62480	AT5G62480
AT1G02920	AT1G02920	2.13372	AT1G02920	1.1085
AT5G40780	AT5G40780	1.31045	AT5G40780	0.860741
AT1G59660	AT1G59660
AT2G22300	AT2G22300	0.711582	AT2G22300	0.370086
AT5G46180	AT5G46180	1.14282	AT5G46180	0.277
AT1G07000	AT1G07000	0.848662
AT4G39955	AT4G39955	1.29044
AT4G34390	AT4G34390		AT4G34390
AT1G54740	AT1G54740
AT2G47560	AT2G47560
AT4G34180	AT4G34180	0.827555	AT4G34180	0.549265
AT3G11780	AT3G11780	0.493081	AT3G11780	0.0752591
AT1G73260	AT1G73260	2.9974
AT5G45110	AT5G45110
AT5G49700	AT5G49700
AT5G18270	AT5G18270
AT1G77890	AT1G77890
AT2G44790	AT2G44790
AT1G79245
AT3G51430	AT3G51430	1.5343	AT3G51430	0.378599
AT1G77210	AT1G77210		AT1G77210
AT4G06746	AT4G06746
AT1G63750	AT1G63750	0.938035
AT3G04010	AT3G04010
AT3G49790	AT3G49790	0.838754
AT5G52760	AT5G52760	1.38903
AT1G64610	AT1G64610
AT1G11185	AT1G11185	1.01055
AT1G25370	AT1G25370
AT4G14020	AT4G14020	0.781542
AT4G12720	AT4G12720	0.564556	AT4G12720	0.285785
AT1G71520
AT1G51800	AT1G51800
AT5G47910	AT5G47910	1.10508	AT5G47910	0.632988
AT2G41640	AT2G41640
AT1G11260	AT1G11260	1.0656	AT1G11260	0.587937
AT4G17230	AT4G17230	1.33007
AT1G32460	AT1G32460	0.670439
AT3G45730	AT3G45730
AT3G56200	AT3G56200	0.469464
AT1G10340	AT1G10340	2.12372
AT1G54130	AT1G54130
AT1G13990	AT1G13990	1.32885	AT1G13990
AT5G05110	AT5G05110	0.767528
AT5G20960	AT5G20960	0.930877
AT1G55450	AT1G55450		AT1G55450	0.36322
AT3G45300	AT3G45300		AT3G45300	0.147928
AT1G59910	AT1G59910		AT1G59910	0.120109
AT4G21920	AT4G21920	3.14452
AT1G06570	AT1G06570		AT1G06570	0.0630217
AT5G13800	AT5G13800	0.807291
AT5G41800	AT5G41800	1.06942
AT1G24150	AT1G24150
AT1G05010	AT1G05010	0.731893	AT1G05010	0.17209
AT5G54060	AT5G54060	2.84488	AT5G54060	0.910773
AT5G46050	AT5G46050	3.18444	AT5G46050	0.469111
AT3G51910	AT3G51910
AT3G25610	AT3G25610	1.17131
AT4G02280	AT4G02280	1.29028
AT4G36670	AT4G36670	2.6045
AT2G35290	AT2G35290
AT5G24030	AT5G24030
AT3G46930	AT3G46930
AT2G39400	AT2G39400
AT4G39780	AT4G39780
AT3G22910	AT3G22910
AT2G48010	AT2G48010	1.08302
AT3G11820	AT3G11820		AT3G11820	0.414907
AT2G28110	AT2G28110	2.30997
AT3G61190	AT3G61190
AT1G05340	AT1G05340	1.33974
AT2G30600	AT2G30600
AT2G40000	AT2G40000
AT3G29034	AT3G29034	1.97516
AT2G40140	AT2G40140
AT4G34150	AT4G34150		AT4G34150	0.112638
AT4G16110	AT4G16110
AT1G27980	AT1G27980	1.46034
AT1G60610	AT1G60610
AT1G14370	AT1G14370	1.36422
AT3G09830	AT3G09830	1.15586
AT1G19025	AT1G19025
AT5G33290	AT5G33290	1.15654	AT5G33290	0.343221
AT4G14365	AT4G14365	1.07511
AT4G32940	AT4G32940	0.688446	AT4G32940	0.656376
AT2G15390	AT2G15390	1.76885
AT4G22780	AT4G22780	0.516866
AT1G08930	AT1G08930		AT1G08930
AT3G02140	AT3G02140
AT1G58180	AT1G58180	0.885391
AT3G55880	AT3G55880
AT1G21000	AT1G21000	0.524591
AT4G24000	AT4G24000	3.38568
AT1G32940	AT1G32940	1.27025	AT1G32940	0.678214
AT1G54570	AT1G54570	1.614	AT1G54570	0.0777957
AT5G54165	AT5G54165
AT3G04640	AT3G04640	-0.438418
AT1G07150	AT1G07150
AT1G16510	AT1G16510
AT3G09020	AT3G09020	1.63477
AT1G67360	AT1G67360	0.445842	AT1G67360	-0.358121
AT1G27770	AT1G27770	0.431279	AT1G27770	0.37224
AT2G42890	AT2G42890		AT2G42890	-0.283307
AT5G26340	AT5G26340	1.96396	AT5G26340	0.684865
AT3G55470	AT3G55470
AT3G19390	AT3G19390
AT3G19580	AT3G19580	0.700684
AT5G54710	AT5G54710
AT5G17220	AT5G17220	2.19071	AT5G17220	1.06768
AT4G18010	AT4G18010
AT2G27500	AT2G27500
AT4G23700	AT4G23700	2.19319
AT2G36220	AT2G36220
AT1G21550	AT1G21550	2.75778
AT2G02010	AT2G02010		AT2G02010
AT3G57530	AT3G57530		AT3G57530	0.251759
AT1G76600	AT1G76600	1.08064
AT4G11370	AT4G11370
AT5G42800	AT5G42800	2.43341	AT5G42800	0.88789
AT1G35350	AT1G35350	0.522893	AT1G35350	0.144505
AT5G01520	AT5G01520
AT3G03870	AT3G03870
AT1G74010	AT1G74010	2.07611
AT5G44380	AT5G44380	1.99469
AT5G16370	AT5G16370	0.65442	AT5G16370	0.364663
AT3G06420	AT3G06420
AT1G01560	AT1G01560
AT5G42380	AT5G42380
AT2G39710	AT2G39710
AT4G20830	AT4G20830		AT4G20830	0.515214
AT4G18197	AT4G18197
AT1G28480	AT1G28480	2.22371
AT3G26210	AT3G26210	1.93726	AT3G26210	0.730477
AT5G12880	AT5G12880
AT2G40095	AT2G40095	1.21976
AT2G30140	AT2G30140	0.719538	AT2G30140	0.870412
AT5G42250	AT5G42250	-0.488411	AT5G42250
AT4G32870	AT4G32870
AT1G22470
AT3G59080	AT3G59080
AT3G05200	AT3G05200	1.18814
AT1G72070	AT1G72070
AT5G64260	AT5G64260		AT5G64260	0.0814091
AT3G46090	AT3G46090
AT4G00700	AT4G00700	1.44361
AT4G22880	AT4G22880	2.59472	AT4G22880	0.949387
AT3G14610	AT3G14610
AT5G37540	AT5G37540
AT1G72120	AT1G72120	1.08943
AT5G10625	AT5G10625	3.14999
AT4G11890	AT4G11890	1.63468
AT3G15518	AT3G15518	2.6182
AT2G23320	AT2G23320	0.814125
AT5G22520	AT5G22520	1.04813
AT5G61010	AT5G61010
AT5G48430	AT5G48430
AT1G66180	AT1G66180	-0.727294
AT5G51190	AT5G51190
AT4G37260	AT4G37260	0.670814	AT4G37260	0.250958
AT3G44320	AT3G44320	1.43783	AT3G44320	0.431563
AT3G51440	AT3G51440	1.88278
AT2G35930	AT2G35930	1.58494
AT4G01250	AT4G01250
AT1G01340	AT1G01340
AT3G18830	AT3G18830	1.09967	AT3G18830	0.63877
AT3G01970	AT3G01970	2.93662
AT5G54080	AT5G54080		AT5G54080	0.267808
AT3G62960	AT3G62960	1.59261
AT5G51070	AT5G51070	1.3736	AT5G51070	0.252185
AT3G22240
AT4G33150	AT4G33150	2.09836	AT4G33150	0.84856
AT1G67810	AT1G67810
AT1G63860	AT1G63860
AT1G21100	AT1G21100	1.88497
AT3G23250	AT3G23250	1.63893
AT5G16360	AT5G16360
AT4G29950	AT4G29950
AT1G76590	AT1G76590	1.19586
AT1G30720	AT1G30720	1.74051	AT1G30720	1.93005
AT5G05600	AT5G05600	2.6323	AT5G05600	1.14678
AT2G30250	AT2G30250	1.13789
AT2G39350	AT2G39350
AT5G58350	AT5G58350	1.36048
AT1G03580
AT4G01870	AT4G01870		AT4G01870	0.368351
AT1G59590	AT1G59590	1.02568
AT1G21130	AT1G21130		AT1G21130	0.511467
AT1G21400	AT1G21400	0.781564	AT1G21400	0.335763
AT2G27310	AT2G27310	1.17567
AT4G11000	AT4G11000
AT3G47780	AT3G47780	1.44628
AT4G37610	AT4G37610	0.43062
AT2G38340	AT2G38340
AT5G55970	AT5G55970
AT3G60140	AT3G60140	1.90771
AT4G37390	AT4G37390	1.96224
AT4G01010	AT4G01010
AT3G02840	AT3G02840
AT2G47270	AT2G47270
AT4G36040	AT4G36040	0.916571
AT5G24640
AT1G72060	AT1G72060	1.96243
AT1G22400	AT1G22400	-0.476419	AT1G22400
AT4G26288	AT4G26288	1.07504
AT5G37740	AT5G37740	1.23839
AT4G14450	AT4G14450
AT3G26830	AT3G26830		AT3G26830	1.23457
AT1G68440	AT1G68440
AT1G74650	AT1G74650
AT1G17147	AT1G17147
AT4G03510	AT4G03510
AT1G62420	AT1G62420	3.21153
AT1G57630	AT1G57630	2.12574
AT3G44300	AT3G44300	3.98502	AT3G44300	0.961739
AT3G59700	AT3G59700	1.05994
AT4G27280	AT4G27280	-1.08215
AT1G15125	AT1G15125	2.48013	AT1G15125	1.17026
AT1G35210	AT1G35210
AT1G49000	AT1G49000
AT5G20250	AT5G20250		AT5G20250
AT5G64905	AT5G64905
AT3G62590	AT3G62590
AT2G32150	AT2G32150	0.760694
AT5G67340	AT5G67340	2.19668
AT5G39610	AT5G39610	1.62876
AT3G26910	AT3G26910
AT2G32020	AT2G32020
AT2G25460	AT2G25460
AT3G16860	AT3G16860	1.70316
AT2G39518	AT2G39518	2.42835
AT3G08720	AT3G08720	1.30806
AT5G67300	AT5G67300	0.736011
AT4G19520	AT4G19520	0.547337
AT4G24230	AT4G24230		AT4G24230	0.182967
AT1G80130	AT1G80130
AT3G23790	AT3G23790
AT1G32170	AT1G32170
AT5G49520	AT5G49520	1.34792
AT3G55970	AT3G55970	4.51714	AT3G55970	1.49624
AT2G32210	AT2G32210	1.14374
AT2G24600	AT2G24600	0.632283
AT3G63380	AT3G63380	1.30302
AT1G80440	AT1G80440	1.09908
AT5G40690	AT5G40690	1.60815
AT1G53100
AT1G18200	AT1G18200
AT1G03090	AT1G03090		AT1G03090	0.149528
AT3G28340	AT3G28340	-1.5707
AT2G01180	AT2G01180
AT1G30755	AT1G30755	0.986007
AT3G29810	AT3G29810
AT3G01290	AT3G01290	1.46698	AT3G01290	0.865829
AT5G61600	AT5G61600
AT1G28190	AT1G28190	2.13742
AT4G16260	AT4G16260	3.1815	AT4G16260	1.29268
AT4G31355
AT4G18980	AT4G18980
AT1G13210	AT1G13210		AT1G13210	0.37771
AT1G28370	AT1G28370	0.879753
AT3G62150	AT3G62150
AT1G51820	AT1G51820
AT4G34860	AT4G34860
AT5G47590	AT5G47590
AT5G18130	AT5G18130	1.32393
AT5G07010	AT5G07010	1.7457	AT5G07010	0.865361
AT5G37600	AT5G37600	0.906924	AT5G37600	0.219679
AT5G22300	AT5G22300	0.813398
AT2G25735	AT2G25735	1.30966
AT2G44500	AT2G44500
AT3G22620	AT3G22620
AT5G63850	AT5G63850
AT5G48657	AT5G48657	1.35304
AT3G45640	AT3G45640		AT3G45640	0.162083
AT3G56790	AT3G56790
AT3G29000	AT3G29000
AT4G39675	AT4G39675
AT4G18205	AT4G18205	1.56745
AT2G39310	AT2G39310	0.955031	AT2G39310	0.51933
AT5G20230	AT5G20230	2.01408	AT5G20230	1.32982
AT1G24140	AT1G24140	1.25903
AT1G68840	AT1G68840
AT4G27260	AT4G27260	1.36669
AT4G08770	AT4G08770	1.55694
AT3G52400	AT3G52400	0.731309	AT3G52400	0.598034
AT3G26440	AT3G26440	1.6095
AT4G15530	AT4G15530	0.760461	AT4G15530	0.252864
AT2G45570	AT2G45570	3.57656
AT4G04960	AT4G04960	0.795415
AT3G26500	AT3G26500	2.1383
AT4G37295	AT4G37295
AT1G62300	AT1G62300	1.80902
AT3G25250	AT3G25250
AT1G13340	AT1G13340	1.69867
AT1G18860	AT1G18860	4.44311
AT1G30700	AT1G30700	1.8944	AT1G30700	1.19558
AT5G08350	AT5G08350
AT2G20142	AT2G20142
AT4G24110	AT4G24110
AT5G22920	AT5G22920
AT4G14630	AT4G14630	2.99691
AT5G22690	AT5G22690
AT4G28350	AT4G28350
AT5G04340	AT5G04340
AT4G18360	AT4G18360	1.87853
AT5G42010	AT5G42010
AT4G39670	AT4G39670	1.91477
AT2G32190	AT2G32190
AT1G70800	AT1G70800
AT1G11050	AT1G11050
AT1G70290	AT1G70290	0.795806	AT1G70290	0.277166
AT2G29460	AT2G29460	2.65084
AT4G17500	AT4G17500
AT3G46080	AT3G46080
AT4G33050	AT4G33050	1.16052	AT4G33050	0.138857
AT5G13330	AT5G13330	4.2436
AT4G13395	AT4G13395
AT1G10140	AT1G10140	1.75797	AT1G10140	0.861478
AT1G61800	AT1G61800	2.04636
AT4G22920	AT4G22920	0.709759
AT1G50750
AT1G50040	AT1G50040
AT1G66160	AT1G66160
AT3G53480	AT3G53480	3.15738
AT4G37530	AT4G37530
AT5G07440	AT5G07440		AT5G07440	0.338978
AT1G73805	AT1G73805
AT1G69930	AT1G69930	3.59807
AT3G15450	AT3G15450
AT3G28210	AT3G28210	1.06473
AT5G41740	AT5G41740
AT5G25250	AT5G25250	1.6961	AT5G25250	0.669683
AT5G52050	AT5G52050
AT5G26920	AT5G26920	0.959927
AT2G45760	AT2G45760
AT1G74360	AT1G74360	1.79343
AT3G13610	AT3G13610
AT3G13950	AT3G13950	3.16721
AT3G04060	AT3G04060
AT3G55980	AT3G55980
AT1G36060	AT1G36060
AT2G42350	AT2G42350
AT1G63720	AT1G63720	1.09783
AT4G38560	AT4G38560	1.01707
AT2G41380	AT2G41380	1.89206
AT5G45630	AT5G45630
AT5G01100	AT5G01100
AT1G68620	AT1G68620	3.05975
AT4G27410	AT4G27410	1.459
AT3G10320	AT3G10320
AT5G25910	AT5G25910
AT3G02240	AT3G02240
AT5G01810	AT5G01810	-0.535948
AT2G31945	AT2G31945	2.20066
AT5G09530	AT5G09530
AT2G34500	AT2G34500	1.88974
AT1G68320	AT1G68320
AT3G26840	AT3G26840	2.1156	AT3G26840	0.720335
AT2G25625	AT2G25625	0.912296
AT1G76070	AT1G76070	1.25509
AT1G18390	AT1G18390	1.21924
AT1G07620	AT1G07620
AT1G15520	AT1G15520	2.49913
AT4G03320	AT4G03320
AT2G28120	AT2G28120	1.22707
AT1G55990
AT1G80840	AT1G80840	-0.575523
AT2G32660	AT2G32660
AT3G10815
AT3G01830	AT3G01830
AT4G19370	AT4G19370
AT1G17020	AT1G17020	2.31812
AT1G26420	AT1G26420	3.90268
AT5G09440	AT5G09440	1.46917	AT5G09440	0.540626
AT5G01250	AT5G01250
AT1G51850	AT1G51850		AT1G51850
AT1G21326
AT4G11910	AT4G11910	1.53855
AT4G35770	AT4G35770	0.853731
AT3G21420	AT3G21420
AT2G41100	AT2G41100		AT2G41100	0.69722
AT4G38080	AT4G38080
AT5G18470	AT5G18470	1.60227	AT5G18470	0.868158
AT2G18690	AT2G18690	1.64971
AT2G45220	AT2G45220	1.9238	AT2G45220	1.50181
AT5G49690
AT4G17490	AT4G17490
AT2G32030	AT2G32030
AT1G14520	AT1G14520
AT3G04070	AT3G04070	3.20453
AT2G22880	AT2G22880
AT4G26120	AT4G26120
AT5G05300	AT5G05300
AT3G61060	AT3G61060
AT4G23810	AT4G23810	1.28617
AT3G45650	AT3G45650
AT3G29250	AT3G29250
AT4G36850	AT4G36850	-0.951547
AT4G15610	AT4G15610	2.85396	AT4G15610	1.7975
AT5G45340	AT5G45340
AT2G29350	AT2G29350	3.50431	AT2G29350	1.45321
AT3G19680	AT3G19680		AT3G19680	-0.313758
AT3G54150	AT3G54150
AT1G05575	AT1G05575
AT2G32140	AT2G32140
AT3G22600	AT3G22600	1.88923
AT1G69490	AT1G69490	0.522172
AT4G37990	AT4G37990	2.80347
AT5G27920	AT5G27920
AT4G31800	AT4G31800	1.5531
AT1G78410	AT1G78410	2.00234
AT4G37370	AT4G37370	0.933079
AT5G61160	AT5G61160	2.43681	AT5G61160	1.06748
AT5G44610	AT5G44610	2.18267
AT5G25930	AT5G25930	1.62561
AT1G66090	AT1G66090	-0.801729
AT5G59530	AT5G59530	4.429
AT1G61560	AT1G61560	1.17272
AT1G16420	AT1G16420
AT1G66700	AT1G66700	2.3607
AT1G16130	AT1G16130
AT3G57520	AT3G57520	0.649934
AT3G14050	AT3G14050	0.741333
AT2G20670	AT2G20670
AT3G48020	AT3G48020	2.14563
AT3G22930	AT3G22930
AT2G37980	AT2G37980	1.75843
AT1G51890	AT1G51890	2.99837	AT1G51890	0.927651
AT2G47190	AT2G47190	1.93328
AT5G48400	AT5G48400
AT4G27970	AT4G27970	2.47958
AT1G19020	AT1G19020	0.642682
AT4G39070	AT4G39070
AT5G38710	AT5G38710	0.84364
AT4G30270	AT4G30270		AT4G30270
AT2G30750	AT2G30750	3.11869
AT3G55890	AT3G55890	2.76725
AT1G65481	AT1G65481
AT2G22860	AT2G22860	1.45785
AT5G50760	AT5G50760	1.8577
AT1G02610	AT1G02610	1.7712
AT4G28085	AT4G28085	1.71357
AT1G21910	AT1G21910	-2.82915
AT1G72520	AT1G72520	1.17275
AT3G15500	AT3G15500	3.83517
AT1G15385
AT1G19250
AT1G73810	AT1G73810	2.56716
AT1G69890	AT1G69890
AT4G26200	AT4G26200
AT1G18570	AT1G18570
AT2G38470	AT2G38470	0.782579
AT5G57220	AT5G57220	0.964156
AT2G22510	AT2G22510
AT1G61820	AT1G61820		AT1G61820	0.118976
AT4G28703	AT4G28703	2.92074
AT4G32480	AT4G32480	0.695971
AT1G68450	AT1G68450
AT3G50260	AT3G50260	1.7888
AT5G65600	AT5G65600	1.64912
AT4G28040	AT4G28040
AT2G35710	AT2G35710
AT4G13420	AT4G13420
AT5G57560	AT5G57560		AT5G57560	0.324814
AT1G57990	AT1G57990		AT1G57990	-0.162347
AT1G15670	AT1G15670	1.30501
AT3G45970	AT3G45970	-1.31576	AT3G45970	-0.470993
AT1G69480	AT1G69480	4.13957
AT3G15440
AT4G21120	AT4G21120	3.04607
AT3G46280	AT3G46280
AT1G61340	AT1G61340
AT2G27389	AT2G27389
AT5G27420	AT5G27420	1.01192
AT3G05390	AT3G05390
AT4G14130	AT4G14130
AT4G30280	AT4G30280	1.2031	AT4G30280	0.814894
AT5G39520	AT5G39520	2.80671
AT1G54575	AT1G54575	2.23006
AT5G46295	AT5G46295
AT1G13520	AT1G13520
AT3G21500	AT3G21500	2.6822
AT4G23190	AT4G23190
AT4G33420	AT4G33420		AT4G33420
AT5G12340	AT5G12340	1.15576
AT3G47340	AT3G47340	2.28454	AT3G47340	1.48247
AT1G15380	AT1G15380
AT4G33610
AT1G13480	AT1G13480
AT4G01360	AT4G01360
AT4G21830	AT4G21830	4.34468
AT1G65970	AT1G65970	1.82217
AT1G80160	AT1G80160	3.51602
AT1G16950
AT3G46690	AT3G46690	2.58153
AT2G39530	AT2G39530	2.75301
AT1G14870	AT1G14870	1.75462
AT3G48850	AT3G48850	2.35744
AT2G40113	AT2G40113
AT3G23240	AT3G23240
AT5G67080	AT5G67080
AT2G43000	AT2G43000
AT1G26380	AT1G26380		AT1G26380	0.772218
AT1G42980
AT4G08950	AT4G08950		AT4G08950	-0.170077
AT2G19190	AT2G19190	2.14224
AT2G38240	AT2G38240	1.50968
AT1G02660	AT1G02660
AT4G37010	AT4G37010	3.25585
AT1G14540
AT4G21680	AT4G21680	1.2554
AT5G13080	AT5G13080	2.6715
AT1G02470	AT1G02470
AT1G56650	AT1G56650	0.658449
AT1G51830	AT1G51830
AT1G76650	AT1G76650	0.711676
AT5G39580	AT5G39580
AT1G53625	AT1G53625	1.79438
AT1G25400	AT1G25400	1.28155
AT1G21120	AT1G21120
AT5G41750	AT5G41750
AT1G21110	AT1G21110
AT4G37290
AT1G73510
AT4G14370	AT4G14370
AT1G26390	AT1G26390	2.1557	AT1G26390	1.96019
AT1G51840
AT1G11925
AT1G69880	AT1G69880
AT1G63530	AT1G63530	1.69266
AT5G57550	AT5G57550	1.33543
AT1G10070	AT1G10070	2.38058
AT2G37430	AT2G37430
AT1G15040	AT1G15040
AT2G26560	AT2G26560	2.29785	AT2G26560	0.916845
AT5G48410	AT5G48410	3.2426
AT1G76470
AT1G62760	AT1G62760	1.73213
AT1G79680	AT1G79680	2.1672
AT2G34600	AT2G34600	1.16194
AT2G41230	AT2G41230
AT1G32350	AT1G32350	2.97181
AT1G08630	AT1G08630
AT4G21390	AT4G21390
AT3G23230	AT3G23230
AT3G54580	AT3G54580
AT1G56250
AT2G35730	AT2G35730
AT2G29470	AT2G29470
AT3G48580	AT3G48580
AT1G30370	AT1G30370
AT4G22710	AT4G22710
AT1G29290	AT1G29290	2.79278
AT5G57510	AT5G57510
AT1G35140	AT1G35140
AT1G05675	AT1G05675	1.29202
AT4G25810	AT4G25810
AT4G32810	AT4G32810
AT1G77640	AT1G77640
AT3G30775	AT3G30775
AT2G19800	AT2G19800
AT1G66390	AT1G66390
AT5G45890	AT5G45890	8.06795
AT5G67310	AT5G67310	7.39265
AT5G18840	AT5G18840
AT3G19615
AT5G41080	AT5G41080
AT1G49570			AT1G49570	0.126842
AT4G13390	AT4G13390
AT2G27550	AT2G27550
AT1G33760	AT1G33760
AT1G14550
AT3G45660
AT5G03550
